# Supplementary material for: Discovering Ni/Cu Single-Atom Alloy as a Highly Active and Selective Catalyst for Direct Methane Conversion to Ethylene: A First-Principles Kinetic Study
Source: ACS Catal. 2025 Jun 20;15(13):11608–16. doi: 10.1021/acscatal.5c02570 (PMC12235591; doi:10.1021/acscatal.5c02570)
Supplement: Supplementary file 2 [file cs5c02570_si_002.zip]

Archive with 168 entries (137 files):
- structures/
- structures/.DS_Store
- __MACOSX/structures/._.DS_Store
- structures/Ni/
- structures/Cr/
- structures/Rh/
- structures/Ni/.DS_Store
- __MACOSX/structures/Ni/._.DS_Store
- structures/Ni/Reaction_mechanism/
- __MACOSX/structures/Ni/._Reaction_mechanism
- structures/Cr/.DS_Store
- __MACOSX/structures/Cr/._.DS_Store
- structures/Cr/Reaction_mechanism/
- __MACOSX/structures/Cr/._Reaction_mechanism
- structures/Rh/.DS_Store
- __MACOSX/structures/Rh/._.DS_Store
- structures/Rh/Reaction_mechanism/
- __MACOSX/structures/Rh/._Reaction_mechanism
- structures/Ni/Reaction_mechanism/.DS_Store
- __MACOSX/structures/Ni/Reaction_mechanism/._.DS_Store
- structures/Ni/Reaction_mechanism/Cu111_CH2_fcc_Ni/
- __MACOSX/structures/Ni/Reaction_mechanism/._Cu111_CH2_fcc_Ni
- structures/Ni/Reaction_mechanism/Cu111_CH_fcc_Ni/
- __MACOSX/structures/Ni/Reaction_mechanism/._Cu111_CH_fcc_Ni
- structures/Ni/Reaction_mechanism/Cu111_H_fcc_Ni/
- __MACOSX/structures/Ni/Reaction_mechanism/._Cu111_H_fcc_Ni
- structures/Ni/Reaction_mechanism/Cu111_CH4_away_Ni/
- __MACOSX/structures/Ni/Reaction_mechanism/._Cu111_CH4_away_Ni
- structures/Ni/Reaction_mechanism/Cu111_C2H6_away_Ni/
- __MACOSX/structures/Ni/Reaction_mechanism/._Cu111_C2H6_away_Ni
- structures/Ni/Reaction_mechanism/Cu111_C_fcc_Ni/
- __MACOSX/structures/Ni/Reaction_mechanism/._Cu111_C_fcc_Ni
- structures/Ni/Reaction_mechanism/Cu111_CH3_fcc_Ni/
- __MACOSX/structures/Ni/Reaction_mechanism/._Cu111_CH3_fcc_Ni
- structures/Ni/Reaction_mechanism/Cu111_C2H4_away_Ni/
- __MACOSX/structures/Ni/Reaction_mechanism/._Cu111_C2H4_away_Ni
- structures/Cr/Reaction_mechanism/Cu111_H_fcc_Cr/
- __MACOSX/structures/Cr/Reaction_mechanism/._Cu111_H_fcc_Cr
- structures/Cr/Reaction_mechanism/.DS_Store
- __MACOSX/structures/Cr/Reaction_mechanism/._.DS_Store
- structures/Cr/Reaction_mechanism/Cu111_CH_fcc_Cr/
- __MACOSX/structures/Cr/Reaction_mechanism/._Cu111_CH_fcc_Cr
- structures/Cr/Reaction_mechanism/Cu111_CH2_fcc_Cr/
- __MACOSX/structures/Cr/Reaction_mechanism/._Cu111_CH2_fcc_Cr
- structures/Cr/Reaction_mechanism/Cu111_C2H4_away_Cr/
- __MACOSX/structures/Cr/Reaction_mechanism/._Cu111_C2H4_away_Cr
- structures/Cr/Reaction_mechanism/Cu111_C_fcc_Cr/
- __MACOSX/structures/Cr/Reaction_mechanism/._Cu111_C_fcc_Cr
- structures/Cr/Reaction_mechanism/Cu111_CH3_fcc_Cr/
- __MACOSX/structures/Cr/Reaction_mechanism/._Cu111_CH3_fcc_Cr
- structures/Cr/Reaction_mechanism/Cu111_CH4_away_Cr/
- __MACOSX/structures/Cr/Reaction_mechanism/._Cu111_CH4_away_Cr
- structures/Cr/Reaction_mechanism/Cu111_C2H6_away_Cr/
- __MACOSX/structures/Cr/Reaction_mechanism/._Cu111_C2H6_away_Cr
- structures/Rh/Reaction_mechanism/Cu111_CH_fcc_Rh/
- __MACOSX/structures/Rh/Reaction_mechanism/._Cu111_CH_fcc_Rh
- structures/Rh/Reaction_mechanism/.DS_Store
- __MACOSX/structures/Rh/Reaction_mechanism/._.DS_Store
- structures/Rh/Reaction_mechanism/Cu111_H_fcc_Rh/
- __MACOSX/structures/Rh/Reaction_mechanism/._Cu111_H_fcc_Rh
- structures/Rh/Reaction_mechanism/Cu111_CH2_fcc_Rh/
- __MACOSX/structures/Rh/Reaction_mechanism/._Cu111_CH2_fcc_Rh
- structures/Rh/Reaction_mechanism/Cu111_C2H4_away_Rh/
- __MACOSX/structures/Rh/Reaction_mechanism/._Cu111_C2H4_away_Rh
- structures/Rh/Reaction_mechanism/Cu111_C2H6_away_Rh/
- __MACOSX/structures/Rh/Reaction_mechanism/._Cu111_C2H6_away_Rh
- structures/Rh/Reaction_mechanism/Cu111_CH4_away_Rh/
- __MACOSX/structures/Rh/Reaction_mechanism/._Cu111_CH4_away_Rh
- structures/Rh/Reaction_mechanism/Cu111_C_fcc_Rh/
- __MACOSX/structures/Rh/Reaction_mechanism/._Cu111_C_fcc_Rh
- structures/Rh/Reaction_mechanism/Cu111_CH3_fcc_Rh/
- __MACOSX/structures/Rh/Reaction_mechanism/._Cu111_CH3_fcc_Rh
- structures/Ni/Reaction_mechanism/Cu111_CH2_fcc_Ni/.DS_Store
- __MACOSX/structures/Ni/Reaction_mechanism/Cu111_CH2_fcc_Ni/._.DS_Store
- structures/Ni/Reaction_mechanism/Cu111_CH2_fcc_Ni/CONTCAR
- __MACOSX/structures/Ni/Reaction_mechanism/Cu111_CH2_fcc_Ni/._CONTCAR
- structures/Ni/Reaction_mechanism/Cu111_CH_fcc_Ni/.DS_Store
- __MACOSX/structures/Ni/Reaction_mechanism/Cu111_CH_fcc_Ni/._.DS_Store
- structures/Ni/Reaction_mechanism/Cu111_CH_fcc_Ni/CONTCAR
- __MACOSX/structures/Ni/Reaction_mechanism/Cu111_CH_fcc_Ni/._CONTCAR
- structures/Ni/Reaction_mechanism/Cu111_H_fcc_Ni/.DS_Store
- __MACOSX/structures/Ni/Reaction_mechanism/Cu111_H_fcc_Ni/._.DS_Store
- structures/Ni/Reaction_mechanism/Cu111_H_fcc_Ni/CONTCAR
- __MACOSX/structures/Ni/Reaction_mechanism/Cu111_H_fcc_Ni/._CONTCAR
- structures/Ni/Reaction_mechanism/Cu111_CH4_away_Ni/.DS_Store
- __MACOSX/structures/Ni/Reaction_mechanism/Cu111_CH4_away_Ni/._.DS_Store
- structures/Ni/Reaction_mechanism/Cu111_CH4_away_Ni/CONTCAR
- __MACOSX/structures/Ni/Reaction_mechanism/Cu111_CH4_away_Ni/._CONTCAR
- structures/Ni/Reaction_mechanism/Cu111_C2H6_away_Ni/.DS_Store
- __MACOSX/structures/Ni/Reaction_mechanism/Cu111_C2H6_away_Ni/._.DS_Store
- structures/Ni/Reaction_mechanism/Cu111_C2H6_away_Ni/CONTCAR
- __MACOSX/structures/Ni/Reaction_mechanism/Cu111_C2H6_away_Ni/._CONTCAR
- structures/Ni/Reaction_mechanism/Cu111_C_fcc_Ni/.DS_Store
- __MACOSX/structures/Ni/Reaction_mechanism/Cu111_C_fcc_Ni/._.DS_Store
- structures/Ni/Reaction_mechanism/Cu111_C_fcc_Ni/CONTCAR
- __MACOSX/structures/Ni/Reaction_mechanism/Cu111_C_fcc_Ni/._CONTCAR
- structures/Ni/Reaction_mechanism/Cu111_CH3_fcc_Ni/.DS_Store
- __MACOSX/structures/Ni/Reaction_mechanism/Cu111_CH3_fcc_Ni/._.DS_Store
- structures/Ni/Reaction_mechanism/Cu111_CH3_fcc_Ni/CONTCAR
- __MACOSX/structures/Ni/Reaction_mechanism/Cu111_CH3_fcc_Ni/._CONTCAR
- structures/Ni/Reaction_mechanism/Cu111_C2H4_away_Ni/.DS_Store
- __MACOSX/structures/Ni/Reaction_mechanism/Cu111_C2H4_away_Ni/._.DS_Store
- structures/Ni/Reaction_mechanism/Cu111_C2H4_away_Ni/CONTCAR
- __MACOSX/structures/Ni/Reaction_mechanism/Cu111_C2H4_away_Ni/._CONTCAR
- structures/Cr/Reaction_mechanism/Cu111_H_fcc_Cr/.DS_Store
- __MACOSX/structures/Cr/Reaction_mechanism/Cu111_H_fcc_Cr/._.DS_Store
- structures/Cr/Reaction_mechanism/Cu111_H_fcc_Cr/CONTCAR
- __MACOSX/structures/Cr/Reaction_mechanism/Cu111_H_fcc_Cr/._CONTCAR
- structures/Cr/Reaction_mechanism/Cu111_CH_fcc_Cr/.DS_Store
- __MACOSX/structures/Cr/Reaction_mechanism/Cu111_CH_fcc_Cr/._.DS_Store
- structures/Cr/Reaction_mechanism/Cu111_CH_fcc_Cr/CONTCAR
- __MACOSX/structures/Cr/Reaction_mechanism/Cu111_CH_fcc_Cr/._CONTCAR
- structures/Cr/Reaction_mechanism/Cu111_CH2_fcc_Cr/.DS_Store
- __MACOSX/structures/Cr/Reaction_mechanism/Cu111_CH2_fcc_Cr/._.DS_Store
- structures/Cr/Reaction_mechanism/Cu111_CH2_fcc_Cr/CONTCAR
- __MACOSX/structures/Cr/Reaction_mechanism/Cu111_CH2_fcc_Cr/._CONTCAR
- structures/Cr/Reaction_mechanism/Cu111_C2H4_away_Cr/.DS_Store
- __MACOSX/structures/Cr/Reaction_mechanism/Cu111_C2H4_away_Cr/._.DS_Store
- structures/Cr/Reaction_mechanism/Cu111_C2H4_away_Cr/CONTCAR
- __MACOSX/structures/Cr/Reaction_mechanism/Cu111_C2H4_away_Cr/._CONTCAR
- structures/Cr/Reaction_mechanism/Cu111_C_fcc_Cr/.DS_Store
- __MACOSX/structures/Cr/Reaction_mechanism/Cu111_C_fcc_Cr/._.DS_Store
- structures/Cr/Reaction_mechanism/Cu111_C_fcc_Cr/CONTCAR
- __MACOSX/structures/Cr/Reaction_mechanism/Cu111_C_fcc_Cr/._CONTCAR
- structures/Cr/Reaction_mechanism/Cu111_CH3_fcc_Cr/.DS_Store
- __MACOSX/structures/Cr/Reaction_mechanism/Cu111_CH3_fcc_Cr/._.DS_Store
- structures/Cr/Reaction_mechanism/Cu111_CH3_fcc_Cr/CONTCAR
- __MACOSX/structures/Cr/Reaction_mechanism/Cu111_CH3_fcc_Cr/._CONTCAR
- structures/Cr/Reaction_mechanism/Cu111_CH4_away_Cr/.DS_Store
- __MACOSX/structures/Cr/Reaction_mechanism/Cu111_CH4_away_Cr/._.DS_Store
- structures/Cr/Reaction_mechanism/Cu111_CH4_away_Cr/CONTCAR
- __MACOSX/structures/Cr/Reaction_mechanism/Cu111_CH4_away_Cr/._CONTCAR
- structures/Cr/Reaction_mechanism/Cu111_C2H6_away_Cr/.DS_Store
- __MACOSX/structures/Cr/Reaction_mechanism/Cu111_C2H6_away_Cr/._.DS_Store
- structures/Cr/Reaction_mechanism/Cu111_C2H6_away_Cr/CONTCAR
- __MACOSX/structures/Cr/Reaction_mechanism/Cu111_C2H6_away_Cr/._CONTCAR
- structures/Rh/Reaction_mechanism/Cu111_CH_fcc_Rh/.DS_Store
- __MACOSX/structures/Rh/Reaction_mechanism/Cu111_CH_fcc_Rh/._.DS_Store
- structures/Rh/Reaction_mechanism/Cu111_CH_fcc_Rh/CONTCAR
- __MACOSX/structures/Rh/Reaction_mechanism/Cu111_CH_fcc_Rh/._CONTCAR
- structures/Rh/Reaction_mechanism/Cu111_H_fcc_Rh/.DS_Store
- __MACOSX/structures/Rh/Reaction_mechanism/Cu111_H_fcc_Rh/._.DS_Store
- structures/Rh/Reaction_mechanism/Cu111_H_fcc_Rh/CONTCAR
- __MACOSX/structures/Rh/Reaction_mechanism/Cu111_H_fcc_Rh/._CONTCAR
- structures/Rh/Reaction_mechanism/Cu111_CH2_fcc_Rh/.DS_Store
- __MACOSX/structures/Rh/Reaction_mechanism/Cu111_CH2_fcc_Rh/._.DS_Store
- structures/Rh/Reaction_mechanism/Cu111_CH2_fcc_Rh/CONTCAR
- __MACOSX/structures/Rh/Reaction_mechanism/Cu111_CH2_fcc_Rh/._CONTCAR
- structures/Rh/Reaction_mechanism/Cu111_C2H4_away_Rh/.DS_Store
- __MACOSX/structures/Rh/Reaction_mechanism/Cu111_C2H4_away_Rh/._.DS_Store
- structures/Rh/Reaction_mechanism/Cu111_C2H4_away_Rh/CONTCAR
- __MACOSX/structures/Rh/Reaction_mechanism/Cu111_C2H4_away_Rh/._CONTCAR
- structures/Rh/Reaction_mechanism/Cu111_C2H6_away_Rh/.DS_Store
- __MACOSX/structures/Rh/Reaction_mechanism/Cu111_C2H6_away_Rh/._.DS_Store
- structures/Rh/Reaction_mechanism/Cu111_C2H6_away_Rh/CONTCAR
- __MACOSX/structures/Rh/Reaction_mechanism/Cu111_C2H6_away_Rh/._CONTCAR
- structures/Rh/Reaction_mechanism/Cu111_CH4_away_Rh/.DS_Store
- __MACOSX/structures/Rh/Reaction_mechanism/Cu111_CH4_away_Rh/._.DS_Store
- structures/Rh/Reaction_mechanism/Cu111_CH4_away_Rh/CONTCAR
- __MACOSX/structures/Rh/Reaction_mechanism/Cu111_CH4_away_Rh/._CONTCAR
- structures/Rh/Reaction_mechanism/Cu111_C_fcc_Rh/.DS_Store
- __MACOSX/structures/Rh/Reaction_mechanism/Cu111_C_fcc_Rh/._.DS_Store
- structures/Rh/Reaction_mechanism/Cu111_C_fcc_Rh/CONTCAR
- __MACOSX/structures/Rh/Reaction_mechanism/Cu111_C_fcc_Rh/._CONTCAR
- structures/Rh/Reaction_mechanism/Cu111_CH3_fcc_Rh/.DS_Store
- __MACOSX/structures/Rh/Reaction_mechanism/Cu111_CH3_fcc_Rh/._.DS_Store
- structures/Rh/Reaction_mechanism/Cu111_CH3_fcc_Rh/CONTCAR
- __MACOSX/structures/Rh/Reaction_mechanism/Cu111_CH3_fcc_Rh/._CONTCAR
