# Supplementary material for: Discovering Ni/Cu Single-Atom Alloy as a Highly Active and Selective Catalyst for Direct Methane Conversion to Ethylene: A First-Principles Kinetic Study
Source: ACS Catal. 2025 Jun 20;15(13):11608–16. doi: 10.1021/acscatal.5c02570 (PMC12235591; doi:10.1021/acscatal.5c02570)
Supplement: Supplementary file 2 [file cs5c02570_si_002.zip › structures/Ni/Reaction_mechanism/Cu111_H_fcc_Ni/CONTCAR]

Cu63 Ni1 H1                             
   1.00000000000000     
    10.0909822868928778    0.0000000000000000    0.0000000000000000
     5.0454911434464389    8.7390470095880204    0.0000000000000000
     0.0000000000000000    0.0000000000000000   30.1794394015877110
   Cu   Ni   H 
    63     1     1
Selective dynamics
Direct
  0.0000000000000000  0.0000000000000000  0.3976217000031070   F   F   F
  0.2500000000000000  0.0000000000000000  0.3976217000031070   F   F   F
  0.5000000000000000  0.0000000000000000  0.3976217000031070   F   F   F
  0.7500000000000000  0.0000000000000000  0.3976217000031070   F   F   F
  0.0000000000000000  0.2500000000000000  0.3976217000031070   F   F   F
  0.2500000000000000  0.2500000000000000  0.3976217000031070   F   F   F
  0.5000000000000000  0.2500000000000000  0.3976217000031070   F   F   F
  0.7500000000000000  0.2500000000000000  0.3976217000031070   F   F   F
  0.0000000000000000  0.5000000000000000  0.3976217000031070   F   F   F
  0.2500000000000000  0.5000000000000000  0.3976217000031070   F   F   F
  0.5000000000000000  0.5000000000000000  0.3976217000031070   F   F   F
  0.7500000000000000  0.5000000000000000  0.3976217000031070   F   F   F
  0.0000000000000000  0.7500000000000000  0.3976217000031070   F   F   F
  0.2500000000000000  0.7500000000000000  0.3976217000031070   F   F   F
  0.5000000000000000  0.7500000000000000  0.3976217000031070   F   F   F
  0.7500000000000000  0.7500000000000000  0.3976217000031070   F   F   F
  0.0833333333333357  0.0833333333333357  0.4658739000010357   F   F   F
  0.3333333333333357  0.0833333333333357  0.4658739000010357   F   F   F
  0.5833333333333357  0.0833333333333357  0.4658739000010357   F   F   F
  0.8333333333333357  0.0833333333333357  0.4658739000010357   F   F   F
  0.0833333333333357  0.3333333333333357  0.4658739000010357   F   F   F
  0.3333333333333357  0.3333333333333357  0.4658739000010357   F   F   F
  0.5833333333333357  0.3333333333333357  0.4658739000010357   F   F   F
  0.8333333333333357  0.3333333333333357  0.4658739000010357   F   F   F
  0.0833333333333357  0.5833333333333357  0.4658739000010357   F   F   F
  0.3333333333333357  0.5833333333333357  0.4658739000010357   F   F   F
  0.5833333333333357  0.5833333333333357  0.4658739000010357   F   F   F
  0.8333333333333357  0.5833333333333357  0.4658739000010357   F   F   F
  0.0833333333333357  0.8333333333333357  0.4658739000010357   F   F   F
  0.3333333333333357  0.8333333333333357  0.4658739000010357   F   F   F
  0.5833333333333357  0.8333333333333357  0.4658739000010357   F   F   F
  0.8333333333333357  0.8333333333333357  0.4658739000010357   F   F   F
  0.9168282087690930  0.1666565547192372  0.5335991112066485   T   T   T
  0.1668190300687296  0.1668190300687296  0.5336962479236372   T   T   T
  0.4171038745468770  0.1664927596493270  0.5337793998329280   T   T   T
  0.6671190942263955  0.1663970695931819  0.5339256831693208   T   T   T
  0.9174460541385118  0.4153525014608399  0.5343182248544243   T   T   T
  0.1664927596493270  0.4171038745468770  0.5337793998329280   T   T   T
  0.4166892892378504  0.4166892892378504  0.5339800613675451   T   T   T
  0.6668328158646314  0.4164905710338845  0.5339297123421662   T   T   T
  0.9165379388103919  0.6670875245982717  0.5337734133112364   T   T   T
  0.1663970695931819  0.6671190942263955  0.5339256831693208   T   T   T
  0.4164905710338845  0.6668328158646314  0.5339297123421662   T   T   T
  0.6668395624241632  0.6668395624241632  0.5337305149975685   T   T   T
  0.9173115355642660  0.9173115355642660  0.5340948483084806   T   T   T
  0.1666565547192372  0.9168282087690930  0.5335991112066485   T   T   T
  0.4153525014608399  0.9174460541385118  0.5343182248544243   T   T   T
  0.6670875245982717  0.9165379388103919  0.5337734133112364   T   T   T
  0.2500445146584905  0.9998973019822442  0.6034187366091641   T   T   T
  0.5005618471563340  0.0001337551292149  0.6018869210438573   T   T   T
  0.7521278502805365  0.9999770446337944  0.6021559163965199   T   T   T
  0.9998973019822442  0.2500445146584905  0.6034187366091641   T   T   T
  0.2511859958582547  0.2511859958582547  0.6016058274157839   T   T   T
  0.5009995863234075  0.2498061937178630  0.6021819269842853   T   T   T
  0.7506750787032102  0.2493140626124136  0.6021381762081827   T   T   T
  0.0001337551292149  0.5005618471563340  0.6018869210438573   T   T   T
  0.2498061937178630  0.5009995863234075  0.6021819269842853   T   T   T
  0.5001154221138361  0.5001154221138361  0.6021143014899818   T   T   T
  0.7500599869793783  0.5003000972150816  0.6019966987859116   T   T   T
  0.9999770446337944  0.7521278502805365  0.6021559163965199   T   T   T
  0.2493140626124136  0.7506750787032102  0.6021381762081827   T   T   T
  0.5003000972150816  0.7500599869793783  0.6019966987859116   T   T   T
  0.7504200995044614  0.7504200995044614  0.6021968938059777   T   T   T
  0.0006606895438667  0.0006606895438667  0.6010661883561005   T   T   T
  0.0755499735757757  0.0755499735757757  0.6333162923426296   T   T   T
 
  0.00000000E+00  0.00000000E+00  0.00000000E+00
  0.00000000E+00  0.00000000E+00  0.00000000E+00
  0.00000000E+00  0.00000000E+00  0.00000000E+00
  0.00000000E+00  0.00000000E+00  0.00000000E+00
  0.00000000E+00  0.00000000E+00  0.00000000E+00
  0.00000000E+00  0.00000000E+00  0.00000000E+00
  0.00000000E+00  0.00000000E+00  0.00000000E+00
  0.00000000E+00  0.00000000E+00  0.00000000E+00
  0.00000000E+00  0.00000000E+00  0.00000000E+00
  0.00000000E+00  0.00000000E+00  0.00000000E+00
  0.00000000E+00  0.00000000E+00  0.00000000E+00
  0.00000000E+00  0.00000000E+00  0.00000000E+00
  0.00000000E+00  0.00000000E+00  0.00000000E+00
  0.00000000E+00  0.00000000E+00  0.00000000E+00
  0.00000000E+00  0.00000000E+00  0.00000000E+00
  0.00000000E+00  0.00000000E+00  0.00000000E+00
  0.00000000E+00  0.00000000E+00  0.00000000E+00
  0.00000000E+00  0.00000000E+00  0.00000000E+00
  0.00000000E+00  0.00000000E+00  0.00000000E+00
  0.00000000E+00  0.00000000E+00  0.00000000E+00
  0.00000000E+00  0.00000000E+00  0.00000000E+00
  0.00000000E+00  0.00000000E+00  0.00000000E+00
  0.00000000E+00  0.00000000E+00  0.00000000E+00
  0.00000000E+00  0.00000000E+00  0.00000000E+00
  0.00000000E+00  0.00000000E+00  0.00000000E+00
  0.00000000E+00  0.00000000E+00  0.00000000E+00
  0.00000000E+00  0.00000000E+00  0.00000000E+00
  0.00000000E+00  0.00000000E+00  0.00000000E+00
  0.00000000E+00  0.00000000E+00  0.00000000E+00
  0.00000000E+00  0.00000000E+00  0.00000000E+00
  0.00000000E+00  0.00000000E+00  0.00000000E+00
  0.00000000E+00  0.00000000E+00  0.00000000E+00
  0.00000000E+00  0.00000000E+00  0.00000000E+00
  0.00000000E+00  0.00000000E+00  0.00000000E+00
  0.00000000E+00  0.00000000E+00  0.00000000E+00
  0.00000000E+00  0.00000000E+00  0.00000000E+00
  0.00000000E+00  0.00000000E+00  0.00000000E+00
  0.00000000E+00  0.00000000E+00  0.00000000E+00
  0.00000000E+00  0.00000000E+00  0.00000000E+00
  0.00000000E+00  0.00000000E+00  0.00000000E+00
  0.00000000E+00  0.00000000E+00  0.00000000E+00
  0.00000000E+00  0.00000000E+00  0.00000000E+00
  0.00000000E+00  0.00000000E+00  0.00000000E+00
  0.00000000E+00  0.00000000E+00  0.00000000E+00
  0.00000000E+00  0.00000000E+00  0.00000000E+00
  0.00000000E+00  0.00000000E+00  0.00000000E+00
  0.00000000E+00  0.00000000E+00  0.00000000E+00
  0.00000000E+00  0.00000000E+00  0.00000000E+00
  0.00000000E+00  0.00000000E+00  0.00000000E+00
  0.00000000E+00  0.00000000E+00  0.00000000E+00
  0.00000000E+00  0.00000000E+00  0.00000000E+00
  0.00000000E+00  0.00000000E+00  0.00000000E+00
  0.00000000E+00  0.00000000E+00  0.00000000E+00
  0.00000000E+00  0.00000000E+00  0.00000000E+00
  0.00000000E+00  0.00000000E+00  0.00000000E+00
  0.00000000E+00  0.00000000E+00  0.00000000E+00
  0.00000000E+00  0.00000000E+00  0.00000000E+00
  0.00000000E+00  0.00000000E+00  0.00000000E+00
  0.00000000E+00  0.00000000E+00  0.00000000E+00
  0.00000000E+00  0.00000000E+00  0.00000000E+00
  0.00000000E+00  0.00000000E+00  0.00000000E+00
  0.00000000E+00  0.00000000E+00  0.00000000E+00
  0.00000000E+00  0.00000000E+00  0.00000000E+00
  0.00000000E+00  0.00000000E+00  0.00000000E+00
  0.00000000E+00  0.00000000E+00  0.00000000E+00
