# Supplementary material for: Discovering Ni/Cu Single-Atom Alloy as a Highly Active and Selective Catalyst for Direct Methane Conversion to Ethylene: A First-Principles Kinetic Study
Source: ACS Catal. 2025 Jun 20;15(13):11608–16. doi: 10.1021/acscatal.5c02570 (PMC12235591; doi:10.1021/acscatal.5c02570)
Supplement: Supplementary file 2 [file cs5c02570_si_002.zip › structures/Ni/Reaction_mechanism/Cu111_CH4_away_Ni/CONTCAR]

Cu63 Ni1 H4 C1                          
   1.00000000000000     
    10.0909824370999992    0.0000000000000000    0.0000000000000000
     5.0454912185999996    8.7390471397000002    0.0000000000000000
     0.0000000000000000    0.0000000000000000   30.1794395446999992
   Cu   Ni   H    C 
    63     1     4     1
Selective dynamics
Direct
  0.0000000000000000  0.0000000000000000  0.3976216912254529   F   F   F
  0.2499999999727507  0.0000000000000000  0.3976216912254529   F   F   F
  0.5000000000445937  0.0000000000000000  0.3976216912254529   F   F   F
  0.7500000000173443  0.0000000000000000  0.3976216912254529   F   F   F
  0.0000000000303899  0.2500000000085834  0.3976216912254529   F   F   F
  0.2500000000031406  0.2500000000085834  0.3976216912254529   F   F   F
  0.4999999999758913  0.2500000000085834  0.3976216912254529   F   F   F
  0.7499999999486349  0.2500000000085834  0.3976216912254529   F   F   F
  0.9999999999616875  0.5000000000171667  0.3976216912254529   F   F   F
  0.2500000000335376  0.5000000000171667  0.3976216912254529   F   F   F
  0.5000000000062812  0.5000000000171667  0.3976216912254529   F   F   F
  0.7499999999790319  0.5000000000171667  0.3976216912254529   F   F   F
  0.9999999999920846  0.7500000000257501  0.3976216912254529   F   F   F
  0.2499999999648281  0.7500000000257501  0.3976216912254529   F   F   F
  0.4999999999375788  0.7500000000257501  0.3976216912254529   F   F   F
  0.7500000000094218  0.7500000000257501  0.3976216912254529   F   F   F
  0.0833333357944070  0.0833333358154889  0.4658738970674179   F   F   F
  0.3333333432986336  0.0833333358154889  0.4658738970674179   F   F   F
  0.5833333134427647  0.0833333358154889  0.4658738970674179   F   F   F
  0.8333333135146148  0.0833333358154889  0.4658738970674179   F   F   F
  0.0833333357725010  0.3333333432619554  0.4658738970674179   F   F   F
  0.3333333432767205  0.3333333432619554  0.4658738970674179   F   F   F
  0.5833333134208587  0.3333333432619554  0.4658738970674179   F   F   F
  0.8333333134927088  0.3333333432619554  0.4658738970674179   F   F   F
  0.0833333358138972  0.5833333135190060  0.4658738970674179   F   F   F
  0.3333333432190244  0.5833333135190060  0.4658738970674179   F   F   F
  0.5833333134622620  0.5833333135190060  0.4658738970674179   F   F   F
  0.8333333134350056  0.5833333135190060  0.4658738970674179   F   F   F
  0.0833333358024078  0.8333333134131635  0.4658738970674179   F   F   F
  0.3333333433066343  0.8333333134131635  0.4658738970674179   F   F   F
  0.5833333134507654  0.8333333134131635  0.4658738970674179   F   F   F
  0.8333333135226155  0.8333333134131635  0.4658738970674179   F   F   F
  0.9168174356216279  0.1663651436000601  0.5339310811207804   T   T   T
  0.1665881596206127  0.1665881596031760  0.5338607946072259   T   T   T
  0.4166880340989509  0.1666239318896370  0.5337889522199433   T   T   T
  0.6668236509360314  0.1665881596031760  0.5338607946072259   T   T   T
  0.9168149373280877  0.4163389458142806  0.5338653151843088   T   T   T
  0.1666239319391902  0.4166880340723482  0.5337889522199433   T   T   T
  0.4166880340735206  0.4166880340723482  0.5337889522199433   T   T   T
  0.6668460870050742  0.4163389458142806  0.5338653151843088   T   T   T
  0.9168149373659739  0.6668460870643548  0.5338653151843088   T   T   T
  0.1665881595964187  0.6668236509620159  0.5338607946072259   T   T   T
  0.4163389458137264  0.6668460870643548  0.5338653151843088   T   T   T
  0.6666666865534481  0.6666666865239037  0.5337967587130331   T   T   T
  0.9168174356153538  0.9168174356721830  0.5339310811207804   T   T   T
  0.1663651435483113  0.9168174356721830  0.5339310811207804   T   T   T
  0.4163389457945844  0.9168149373240660  0.5338653151843088   T   T   T
  0.6668460870238325  0.9168149373240660  0.5338653151843088   T   T   T
  0.2485671101527390  0.9999474582791118  0.6023915535244816   T   T   T
  0.5000034960896775 -0.0000070518663020  0.6019396305709015   T   T   T
  0.7514854050989687  0.9999474582791118  0.6023915535244816   T   T   T
  0.9999474582306030  0.2485671101604697  0.6023915535244816   T   T   T
  0.2498044119872779  0.2498044119420660  0.6019906269675616   T   T   T
  0.5003911760582569  0.2498044119420660  0.6019906269675616   T   T   T
  0.7514854051372598  0.2485671101604697  0.6023915535244816   T   T   T
 -0.0000070518772586  0.5000034961015223  0.6019396305709015   T   T   T
  0.2498044120242332  0.5003911760357611  0.6019906269675616   T   T   T
  0.5000034961928270  0.5000034961015223  0.6019396305709015   T   T   T
  0.7501363340659495  0.4997273318433245  0.6020483489322025   T   T   T
  0.9999474582006679  0.7514854051616598  0.6023915535244816   T   T   T
  0.2485671101610807  0.7514854051616598  0.6023915535244816   T   T   T
  0.4997273319595266  0.7501363339982348  0.6020483489322025   T   T   T
  0.7501363341140816  0.7501363339982348  0.6020483489322025   T   T   T
 -0.0000000000000000  0.0000000000000000  0.6002467637649965   T   T   T
  0.9408954163711872  0.1182092193623848  0.7847865355974233   T   T   T
  0.1182091746509502  0.9408954163857249  0.7847865355974233   T   T   T
  0.9408954163665616  0.9408954163857249  0.7847865355974233   T   T   T
 -0.0000000000000000  0.0000000000000000  0.7363286466039080   T   T   T
 -0.0000000000000000  0.0000000000000000  0.7726595616859504   T   T   T
 
  0.00000000E+00  0.00000000E+00  0.00000000E+00
  0.00000000E+00  0.00000000E+00  0.00000000E+00
  0.00000000E+00  0.00000000E+00  0.00000000E+00
  0.00000000E+00  0.00000000E+00  0.00000000E+00
  0.00000000E+00  0.00000000E+00  0.00000000E+00
  0.00000000E+00  0.00000000E+00  0.00000000E+00
  0.00000000E+00  0.00000000E+00  0.00000000E+00
  0.00000000E+00  0.00000000E+00  0.00000000E+00
  0.00000000E+00  0.00000000E+00  0.00000000E+00
  0.00000000E+00  0.00000000E+00  0.00000000E+00
  0.00000000E+00  0.00000000E+00  0.00000000E+00
  0.00000000E+00  0.00000000E+00  0.00000000E+00
  0.00000000E+00  0.00000000E+00  0.00000000E+00
  0.00000000E+00  0.00000000E+00  0.00000000E+00
  0.00000000E+00  0.00000000E+00  0.00000000E+00
  0.00000000E+00  0.00000000E+00  0.00000000E+00
  0.00000000E+00  0.00000000E+00  0.00000000E+00
  0.00000000E+00  0.00000000E+00  0.00000000E+00
  0.00000000E+00  0.00000000E+00  0.00000000E+00
  0.00000000E+00  0.00000000E+00  0.00000000E+00
  0.00000000E+00  0.00000000E+00  0.00000000E+00
  0.00000000E+00  0.00000000E+00  0.00000000E+00
  0.00000000E+00  0.00000000E+00  0.00000000E+00
  0.00000000E+00  0.00000000E+00  0.00000000E+00
  0.00000000E+00  0.00000000E+00  0.00000000E+00
  0.00000000E+00  0.00000000E+00  0.00000000E+00
  0.00000000E+00  0.00000000E+00  0.00000000E+00
  0.00000000E+00  0.00000000E+00  0.00000000E+00
  0.00000000E+00  0.00000000E+00  0.00000000E+00
  0.00000000E+00  0.00000000E+00  0.00000000E+00
  0.00000000E+00  0.00000000E+00  0.00000000E+00
  0.00000000E+00  0.00000000E+00  0.00000000E+00
  0.00000000E+00  0.00000000E+00  0.00000000E+00
  0.00000000E+00  0.00000000E+00  0.00000000E+00
  0.00000000E+00  0.00000000E+00  0.00000000E+00
  0.00000000E+00  0.00000000E+00  0.00000000E+00
  0.00000000E+00  0.00000000E+00  0.00000000E+00
  0.00000000E+00  0.00000000E+00  0.00000000E+00
  0.00000000E+00  0.00000000E+00  0.00000000E+00
  0.00000000E+00  0.00000000E+00  0.00000000E+00
  0.00000000E+00  0.00000000E+00  0.00000000E+00
  0.00000000E+00  0.00000000E+00  0.00000000E+00
  0.00000000E+00  0.00000000E+00  0.00000000E+00
  0.00000000E+00  0.00000000E+00  0.00000000E+00
  0.00000000E+00  0.00000000E+00  0.00000000E+00
  0.00000000E+00  0.00000000E+00  0.00000000E+00
  0.00000000E+00  0.00000000E+00  0.00000000E+00
  0.00000000E+00  0.00000000E+00  0.00000000E+00
  0.00000000E+00  0.00000000E+00  0.00000000E+00
  0.00000000E+00  0.00000000E+00  0.00000000E+00
  0.00000000E+00  0.00000000E+00  0.00000000E+00
  0.00000000E+00  0.00000000E+00  0.00000000E+00
  0.00000000E+00  0.00000000E+00  0.00000000E+00
  0.00000000E+00  0.00000000E+00  0.00000000E+00
  0.00000000E+00  0.00000000E+00  0.00000000E+00
  0.00000000E+00  0.00000000E+00  0.00000000E+00
  0.00000000E+00  0.00000000E+00  0.00000000E+00
  0.00000000E+00  0.00000000E+00  0.00000000E+00
  0.00000000E+00  0.00000000E+00  0.00000000E+00
  0.00000000E+00  0.00000000E+00  0.00000000E+00
  0.00000000E+00  0.00000000E+00  0.00000000E+00
  0.00000000E+00  0.00000000E+00  0.00000000E+00
  0.00000000E+00  0.00000000E+00  0.00000000E+00
  0.00000000E+00  0.00000000E+00  0.00000000E+00
  0.00000000E+00  0.00000000E+00  0.00000000E+00
  0.00000000E+00  0.00000000E+00  0.00000000E+00
  0.00000000E+00  0.00000000E+00  0.00000000E+00
  0.00000000E+00  0.00000000E+00  0.00000000E+00
  0.00000000E+00  0.00000000E+00  0.00000000E+00
