# Supplementary material for: Discovering Ni/Cu Single-Atom Alloy as a Highly Active and Selective Catalyst for Direct Methane Conversion to Ethylene: A First-Principles Kinetic Study
Source: ACS Catal. 2025 Jun 20;15(13):11608–16. doi: 10.1021/acscatal.5c02570 (PMC12235591; doi:10.1021/acscatal.5c02570)
Supplement: Supplementary file 2 [file cs5c02570_si_002.zip › structures/Ni/Reaction_mechanism/Cu111_C_fcc_Ni/CONTCAR]

Cu63 Ni1 C1                             
   1.00000000000000     
    10.0909822868928778    0.0000000000000000    0.0000000000000000
     5.0454911434464389    8.7390470095880204    0.0000000000000000
     0.0000000000000000    0.0000000000000000   30.1794394015877110
   Cu   Ni   C 
    63     1     1
Selective dynamics
Direct
  0.0000000000000000  0.0000000000000000  0.3976217000031070   F   F   F
  0.2500000000000000  0.0000000000000000  0.3976217000031070   F   F   F
  0.5000000000000000  0.0000000000000000  0.3976217000031070   F   F   F
  0.7500000000000000  0.0000000000000000  0.3976217000031070   F   F   F
  0.0000000000000000  0.2500000000000000  0.3976217000031070   F   F   F
  0.2500000000000000  0.2500000000000000  0.3976217000031070   F   F   F
  0.5000000000000000  0.2500000000000000  0.3976217000031070   F   F   F
  0.7500000000000000  0.2500000000000000  0.3976217000031070   F   F   F
  0.0000000000000000  0.5000000000000000  0.3976217000031070   F   F   F
  0.2500000000000000  0.5000000000000000  0.3976217000031070   F   F   F
  0.5000000000000000  0.5000000000000000  0.3976217000031070   F   F   F
  0.7500000000000000  0.5000000000000000  0.3976217000031070   F   F   F
  0.0000000000000000  0.7500000000000000  0.3976217000031070   F   F   F
  0.2500000000000000  0.7500000000000000  0.3976217000031070   F   F   F
  0.5000000000000000  0.7500000000000000  0.3976217000031070   F   F   F
  0.7500000000000000  0.7500000000000000  0.3976217000031070   F   F   F
  0.0833333333333357  0.0833333333333357  0.4658739000010357   F   F   F
  0.3333333333333357  0.0833333333333357  0.4658739000010357   F   F   F
  0.5833333333333357  0.0833333333333357  0.4658739000010357   F   F   F
  0.8333333333333357  0.0833333333333357  0.4658739000010357   F   F   F
  0.0833333333333357  0.3333333333333357  0.4658739000010357   F   F   F
  0.3333333333333357  0.3333333333333357  0.4658739000010357   F   F   F
  0.5833333333333357  0.3333333333333357  0.4658739000010357   F   F   F
  0.8333333333333357  0.3333333333333357  0.4658739000010357   F   F   F
  0.0833333333333357  0.5833333333333357  0.4658739000010357   F   F   F
  0.3333333333333357  0.5833333333333357  0.4658739000010357   F   F   F
  0.5833333333333357  0.5833333333333357  0.4658739000010357   F   F   F
  0.8333333333333357  0.5833333333333357  0.4658739000010357   F   F   F
  0.0833333333333357  0.8333333333333357  0.4658739000010357   F   F   F
  0.3333333333333357  0.8333333333333357  0.4658739000010357   F   F   F
  0.5833333333333357  0.8333333333333357  0.4658739000010357   F   F   F
  0.8333333333333357  0.8333333333333357  0.4658739000010357   F   F   F
  0.9173597964063581  0.1660530854470091  0.5340740472128492   T   T   T
  0.1664487608021992  0.1664487608021992  0.5341035200603843   T   T   T
  0.4168241436819978  0.1667376594606223  0.5336533674638289   T   T   T
  0.6672073808051056  0.1666070769933651  0.5337717287038749   T   T   T
  0.9175115117552082  0.4157667157241181  0.5339590341797467   T   T   T
  0.1667376594606223  0.4168241436819978  0.5336533674638289   T   T   T
  0.4169277593097382  0.4169277593097382  0.5338241889774838   T   T   T
  0.6672728732654926  0.4165607392827829  0.5337373699156868   T   T   T
  0.9168910159029245  0.6668645718902745  0.5334521639369081   T   T   T
  0.1666070769933651  0.6672073808051056  0.5337717287038749   T   T   T
  0.4165607392827829  0.6672728732654926  0.5337373699156868   T   T   T
  0.6669404483124867  0.6669404483124867  0.5333512215661456   T   T   T
  0.9164012597377732  0.9164012597377732  0.5331076633108672   T   T   T
  0.1660530854470091  0.9173597964063581  0.5340740472128492   T   T   T
  0.4157667157241181  0.9175115117552082  0.5339590341797467   T   T   T
  0.6668645718902745  0.9168910159029245  0.5334521639369081   T   T   T
  0.2559597694929949  0.9987899493327758  0.6045921777372303   T   T   T
  0.5021219924595404  1.0000846180681275  0.6015739503422490   T   T   T
  0.7504977664554459  0.9997336799535866  0.6017669226549830   T   T   T
  0.9987899493327758  0.2559597694929949  0.6045921777372303   T   T   T
  0.2520337729424630  0.2520337729424630  0.6017970981498627   T   T   T
  0.5007597792064070  0.2505865755693603  0.6018281171342044   T   T   T
  0.7494872982999816  0.2505270828946810  0.6023019422931375   T   T   T
  1.0000846180681275  0.5021219924595404  0.6015739503422490   T   T   T
  0.2505865755693603  0.5007597792064070  0.6018281171342044   T   T   T
  0.5004026363126853  0.5004026363126853  0.6016650868825740   T   T   T
  0.7496295730348599  0.5020751839274972  0.6015509925226669   T   T   T
  0.9997336799535866  0.7504977664554459  0.6017669226549830   T   T   T
  0.2505270828946810  0.7494872982999816  0.6023019422931375   T   T   T
  0.5020751839274972  0.7496295730348599  0.6015509925226669   T   T   T
  0.7506364674029756  0.7506364674029756  0.6016088016055862   T   T   T
  0.9967853409690057  0.9967853409690057  0.6018357046450209   T   T   T
  0.0734360916955007  0.0734360916955007  0.6372173778611321   T   T   T
 
  0.00000000E+00  0.00000000E+00  0.00000000E+00
  0.00000000E+00  0.00000000E+00  0.00000000E+00
  0.00000000E+00  0.00000000E+00  0.00000000E+00
  0.00000000E+00  0.00000000E+00  0.00000000E+00
  0.00000000E+00  0.00000000E+00  0.00000000E+00
  0.00000000E+00  0.00000000E+00  0.00000000E+00
  0.00000000E+00  0.00000000E+00  0.00000000E+00
  0.00000000E+00  0.00000000E+00  0.00000000E+00
  0.00000000E+00  0.00000000E+00  0.00000000E+00
  0.00000000E+00  0.00000000E+00  0.00000000E+00
  0.00000000E+00  0.00000000E+00  0.00000000E+00
  0.00000000E+00  0.00000000E+00  0.00000000E+00
  0.00000000E+00  0.00000000E+00  0.00000000E+00
  0.00000000E+00  0.00000000E+00  0.00000000E+00
  0.00000000E+00  0.00000000E+00  0.00000000E+00
  0.00000000E+00  0.00000000E+00  0.00000000E+00
  0.00000000E+00  0.00000000E+00  0.00000000E+00
  0.00000000E+00  0.00000000E+00  0.00000000E+00
  0.00000000E+00  0.00000000E+00  0.00000000E+00
  0.00000000E+00  0.00000000E+00  0.00000000E+00
  0.00000000E+00  0.00000000E+00  0.00000000E+00
  0.00000000E+00  0.00000000E+00  0.00000000E+00
  0.00000000E+00  0.00000000E+00  0.00000000E+00
  0.00000000E+00  0.00000000E+00  0.00000000E+00
  0.00000000E+00  0.00000000E+00  0.00000000E+00
  0.00000000E+00  0.00000000E+00  0.00000000E+00
  0.00000000E+00  0.00000000E+00  0.00000000E+00
  0.00000000E+00  0.00000000E+00  0.00000000E+00
  0.00000000E+00  0.00000000E+00  0.00000000E+00
  0.00000000E+00  0.00000000E+00  0.00000000E+00
  0.00000000E+00  0.00000000E+00  0.00000000E+00
  0.00000000E+00  0.00000000E+00  0.00000000E+00
  0.00000000E+00  0.00000000E+00  0.00000000E+00
  0.00000000E+00  0.00000000E+00  0.00000000E+00
  0.00000000E+00  0.00000000E+00  0.00000000E+00
  0.00000000E+00  0.00000000E+00  0.00000000E+00
  0.00000000E+00  0.00000000E+00  0.00000000E+00
  0.00000000E+00  0.00000000E+00  0.00000000E+00
  0.00000000E+00  0.00000000E+00  0.00000000E+00
  0.00000000E+00  0.00000000E+00  0.00000000E+00
  0.00000000E+00  0.00000000E+00  0.00000000E+00
  0.00000000E+00  0.00000000E+00  0.00000000E+00
  0.00000000E+00  0.00000000E+00  0.00000000E+00
  0.00000000E+00  0.00000000E+00  0.00000000E+00
  0.00000000E+00  0.00000000E+00  0.00000000E+00
  0.00000000E+00  0.00000000E+00  0.00000000E+00
  0.00000000E+00  0.00000000E+00  0.00000000E+00
  0.00000000E+00  0.00000000E+00  0.00000000E+00
  0.00000000E+00  0.00000000E+00  0.00000000E+00
  0.00000000E+00  0.00000000E+00  0.00000000E+00
  0.00000000E+00  0.00000000E+00  0.00000000E+00
  0.00000000E+00  0.00000000E+00  0.00000000E+00
  0.00000000E+00  0.00000000E+00  0.00000000E+00
  0.00000000E+00  0.00000000E+00  0.00000000E+00
  0.00000000E+00  0.00000000E+00  0.00000000E+00
  0.00000000E+00  0.00000000E+00  0.00000000E+00
  0.00000000E+00  0.00000000E+00  0.00000000E+00
  0.00000000E+00  0.00000000E+00  0.00000000E+00
  0.00000000E+00  0.00000000E+00  0.00000000E+00
  0.00000000E+00  0.00000000E+00  0.00000000E+00
  0.00000000E+00  0.00000000E+00  0.00000000E+00
  0.00000000E+00  0.00000000E+00  0.00000000E+00
  0.00000000E+00  0.00000000E+00  0.00000000E+00
  0.00000000E+00  0.00000000E+00  0.00000000E+00
  0.00000000E+00  0.00000000E+00  0.00000000E+00
