# Supplementary material for: Discovering Ni/Cu Single-Atom Alloy as a Highly Active and Selective Catalyst for Direct Methane Conversion to Ethylene: A First-Principles Kinetic Study
Source: ACS Catal. 2025 Jun 20;15(13):11608–16. doi: 10.1021/acscatal.5c02570 (PMC12235591; doi:10.1021/acscatal.5c02570)
Supplement: Supplementary file 2 [file cs5c02570_si_002.zip › structures/Cr/Reaction_mechanism/Cu111_H_fcc_Cr/CONTCAR]

Cr1 Cu63 H1                             
   1.00000000000000     
    10.0909822868928778    0.0000000000000000    0.0000000000000000
     5.0454911434464389    8.7390470095880204    0.0000000000000000
     0.0000000000000000    0.0000000000000000   30.1794394015877110
   Cr   Cu   H 
     1    63     1
Selective dynamics
Direct
  0.9988144035256568  0.9988144035256568  0.6080893421331552   T   T   T
  0.0000000000000000  0.0000000000000000  0.3976217000031070   F   F   F
  0.2500000000000000  0.0000000000000000  0.3976217000031070   F   F   F
  0.5000000000000000  0.0000000000000000  0.3976217000031070   F   F   F
  0.7500000000000000  0.0000000000000000  0.3976217000031070   F   F   F
  0.0000000000000000  0.2500000000000000  0.3976217000031070   F   F   F
  0.2500000000000000  0.2500000000000000  0.3976217000031070   F   F   F
  0.5000000000000000  0.2500000000000000  0.3976217000031070   F   F   F
  0.7500000000000000  0.2500000000000000  0.3976217000031070   F   F   F
  0.0000000000000000  0.5000000000000000  0.3976217000031070   F   F   F
  0.2500000000000000  0.5000000000000000  0.3976217000031070   F   F   F
  0.5000000000000000  0.5000000000000000  0.3976217000031070   F   F   F
  0.7500000000000000  0.5000000000000000  0.3976217000031070   F   F   F
  0.0000000000000000  0.7500000000000000  0.3976217000031070   F   F   F
  0.2500000000000000  0.7500000000000000  0.3976217000031070   F   F   F
  0.5000000000000000  0.7500000000000000  0.3976217000031070   F   F   F
  0.7500000000000000  0.7500000000000000  0.3976217000031070   F   F   F
  0.0833333333333357  0.0833333333333357  0.4658739000010357   F   F   F
  0.3333333333333357  0.0833333333333357  0.4658739000010357   F   F   F
  0.5833333333333357  0.0833333333333357  0.4658739000010357   F   F   F
  0.8333333333333357  0.0833333333333357  0.4658739000010357   F   F   F
  0.0833333333333357  0.3333333333333357  0.4658739000010357   F   F   F
  0.3333333333333357  0.3333333333333357  0.4658739000010357   F   F   F
  0.5833333333333357  0.3333333333333357  0.4658739000010357   F   F   F
  0.8333333333333357  0.3333333333333357  0.4658739000010357   F   F   F
  0.0833333333333357  0.5833333333333357  0.4658739000010357   F   F   F
  0.3333333333333357  0.5833333333333357  0.4658739000010357   F   F   F
  0.5833333333333357  0.5833333333333357  0.4658739000010357   F   F   F
  0.8333333333333357  0.5833333333333357  0.4658739000010357   F   F   F
  0.0833333333333357  0.8333333333333357  0.4658739000010357   F   F   F
  0.3333333333333357  0.8333333333333357  0.4658739000010357   F   F   F
  0.5833333333333357  0.8333333333333357  0.4658739000010357   F   F   F
  0.8333333333333357  0.8333333333333357  0.4658739000010357   F   F   F
  0.9173149085953511  0.1657790684471152  0.5344067052100101   T   T   T
  0.1666451641419755  0.1666451641419755  0.5336727144758697   T   T   T
  0.4169950867885319  0.1664892222099965  0.5338091219212302   T   T   T
  0.6670853796748375  0.1662623671190815  0.5337317309851031   T   T   T
  0.9176199892854626  0.4146377273286532  0.5343342860233591   T   T   T
  0.1664892222099965  0.4169950867885319  0.5338091219212302   T   T   T
  0.4168657967733012  0.4168657967733012  0.5339718655874464   T   T   T
  0.6667298404477862  0.4170641275774756  0.5335976724345173   T   T   T
  0.9158796733121619  0.6662848910435315  0.5334626626443182   T   T   T
  0.1662623671190815  0.6670853796748375  0.5337317309851031   T   T   T
  0.4170641275774756  0.6667298404477862  0.5335976724345173   T   T   T
  0.6665992568209518  0.6665992568209518  0.5336487250229283   T   T   T
  0.9168573697819795  0.9168573697819795  0.5344412586048435   T   T   T
  0.1657790684471152  0.9173149085953511  0.5344067052100101   T   T   T
  0.4146377273286532  0.9176199892854626  0.5343342860233591   T   T   T
  0.6662848910435315  0.9158796733121619  0.5334626626443182   T   T   T
  0.2525865496144775  0.9995538513677360  0.6037371119698633   T   T   T
  0.4993031219464683  0.0000778223444087  0.6019646258747855   T   T   T
  0.7460419882138041  0.9995504896704688  0.6018229099322454   T   T   T
  0.9995538513677360  0.2525865496144775  0.6037371119698633   T   T   T
  0.2514877293489661  0.2514877293489661  0.6015849153938788   T   T   T
  0.4997314125940306  0.2502613149488226  0.6022770966439026   T   T   T
  0.7457016215384513  0.2530563339360228  0.6018610407524889   T   T   T
  0.0000778223444087  0.4993031219464683  0.6019646258747855   T   T   T
  0.2502613149488226  0.4997314125940306  0.6022770966439026   T   T   T
  0.5002041777919288  0.5002041777919288  0.6021187255070473   T   T   T
  0.7497386577365717  0.5003484988079805  0.6020932038672484   T   T   T
  0.9995504896704688  0.7460419882138041  0.6018229099322454   T   T   T
  0.2530563339360228  0.7457016215384513  0.6018610407524889   T   T   T
  0.5003484988079805  0.7497386577365717  0.6020932038672484   T   T   T
  0.7494048623729341  0.7494048623729341  0.6021306656573273   T   T   T
  0.0925570632033370  0.0925570632033370  0.6373760689121255   T   T   T
 
  0.00000000E+00  0.00000000E+00  0.00000000E+00
  0.00000000E+00  0.00000000E+00  0.00000000E+00
  0.00000000E+00  0.00000000E+00  0.00000000E+00
  0.00000000E+00  0.00000000E+00  0.00000000E+00
  0.00000000E+00  0.00000000E+00  0.00000000E+00
  0.00000000E+00  0.00000000E+00  0.00000000E+00
  0.00000000E+00  0.00000000E+00  0.00000000E+00
  0.00000000E+00  0.00000000E+00  0.00000000E+00
  0.00000000E+00  0.00000000E+00  0.00000000E+00
  0.00000000E+00  0.00000000E+00  0.00000000E+00
  0.00000000E+00  0.00000000E+00  0.00000000E+00
  0.00000000E+00  0.00000000E+00  0.00000000E+00
  0.00000000E+00  0.00000000E+00  0.00000000E+00
  0.00000000E+00  0.00000000E+00  0.00000000E+00
  0.00000000E+00  0.00000000E+00  0.00000000E+00
  0.00000000E+00  0.00000000E+00  0.00000000E+00
  0.00000000E+00  0.00000000E+00  0.00000000E+00
  0.00000000E+00  0.00000000E+00  0.00000000E+00
  0.00000000E+00  0.00000000E+00  0.00000000E+00
  0.00000000E+00  0.00000000E+00  0.00000000E+00
  0.00000000E+00  0.00000000E+00  0.00000000E+00
  0.00000000E+00  0.00000000E+00  0.00000000E+00
  0.00000000E+00  0.00000000E+00  0.00000000E+00
  0.00000000E+00  0.00000000E+00  0.00000000E+00
  0.00000000E+00  0.00000000E+00  0.00000000E+00
  0.00000000E+00  0.00000000E+00  0.00000000E+00
  0.00000000E+00  0.00000000E+00  0.00000000E+00
  0.00000000E+00  0.00000000E+00  0.00000000E+00
  0.00000000E+00  0.00000000E+00  0.00000000E+00
  0.00000000E+00  0.00000000E+00  0.00000000E+00
  0.00000000E+00  0.00000000E+00  0.00000000E+00
  0.00000000E+00  0.00000000E+00  0.00000000E+00
  0.00000000E+00  0.00000000E+00  0.00000000E+00
  0.00000000E+00  0.00000000E+00  0.00000000E+00
  0.00000000E+00  0.00000000E+00  0.00000000E+00
  0.00000000E+00  0.00000000E+00  0.00000000E+00
  0.00000000E+00  0.00000000E+00  0.00000000E+00
  0.00000000E+00  0.00000000E+00  0.00000000E+00
  0.00000000E+00  0.00000000E+00  0.00000000E+00
  0.00000000E+00  0.00000000E+00  0.00000000E+00
  0.00000000E+00  0.00000000E+00  0.00000000E+00
  0.00000000E+00  0.00000000E+00  0.00000000E+00
  0.00000000E+00  0.00000000E+00  0.00000000E+00
  0.00000000E+00  0.00000000E+00  0.00000000E+00
  0.00000000E+00  0.00000000E+00  0.00000000E+00
  0.00000000E+00  0.00000000E+00  0.00000000E+00
  0.00000000E+00  0.00000000E+00  0.00000000E+00
  0.00000000E+00  0.00000000E+00  0.00000000E+00
  0.00000000E+00  0.00000000E+00  0.00000000E+00
  0.00000000E+00  0.00000000E+00  0.00000000E+00
  0.00000000E+00  0.00000000E+00  0.00000000E+00
  0.00000000E+00  0.00000000E+00  0.00000000E+00
  0.00000000E+00  0.00000000E+00  0.00000000E+00
  0.00000000E+00  0.00000000E+00  0.00000000E+00
  0.00000000E+00  0.00000000E+00  0.00000000E+00
  0.00000000E+00  0.00000000E+00  0.00000000E+00
  0.00000000E+00  0.00000000E+00  0.00000000E+00
  0.00000000E+00  0.00000000E+00  0.00000000E+00
  0.00000000E+00  0.00000000E+00  0.00000000E+00
  0.00000000E+00  0.00000000E+00  0.00000000E+00
  0.00000000E+00  0.00000000E+00  0.00000000E+00
  0.00000000E+00  0.00000000E+00  0.00000000E+00
  0.00000000E+00  0.00000000E+00  0.00000000E+00
  0.00000000E+00  0.00000000E+00  0.00000000E+00
  0.00000000E+00  0.00000000E+00  0.00000000E+00
