# Supplementary material for: Discovering Ni/Cu Single-Atom Alloy as a Highly Active and Selective Catalyst for Direct Methane Conversion to Ethylene: A First-Principles Kinetic Study
Source: ACS Catal. 2025 Jun 20;15(13):11608–16. doi: 10.1021/acscatal.5c02570 (PMC12235591; doi:10.1021/acscatal.5c02570)
Supplement: Supplementary file 2 [file cs5c02570_si_002.zip › structures/Cr/Reaction_mechanism/Cu111_CH3_fcc_Cr/CONTCAR]

Cr1 Cu63 H3 C1                          
   1.00000000000000     
    10.0909822868928778    0.0000000000000000    0.0000000000000000
     5.0454911434464389    8.7390470095880204    0.0000000000000000
     0.0000000000000000    0.0000000000000000   30.1794394015877110
   Cr   Cu   H    C 
     1    63     3     1
Selective dynamics
Direct
  0.9997462835580819  0.9997462835580819  0.6069608593888489   T   T   T
  0.0000000000000000  0.0000000000000000  0.3976217000031070   F   F   F
  0.2500000000000000  0.0000000000000000  0.3976217000031070   F   F   F
  0.5000000000000000  0.0000000000000000  0.3976217000031070   F   F   F
  0.7500000000000000  0.0000000000000000  0.3976217000031070   F   F   F
  0.0000000000000000  0.2500000000000000  0.3976217000031070   F   F   F
  0.2500000000000000  0.2500000000000000  0.3976217000031070   F   F   F
  0.5000000000000000  0.2500000000000000  0.3976217000031070   F   F   F
  0.7500000000000000  0.2500000000000000  0.3976217000031070   F   F   F
  0.0000000000000000  0.5000000000000000  0.3976217000031070   F   F   F
  0.2500000000000000  0.5000000000000000  0.3976217000031070   F   F   F
  0.5000000000000000  0.5000000000000000  0.3976217000031070   F   F   F
  0.7500000000000000  0.5000000000000000  0.3976217000031070   F   F   F
  0.0000000000000000  0.7500000000000000  0.3976217000031070   F   F   F
  0.2500000000000000  0.7500000000000000  0.3976217000031070   F   F   F
  0.5000000000000000  0.7500000000000000  0.3976217000031070   F   F   F
  0.7500000000000000  0.7500000000000000  0.3976217000031070   F   F   F
  0.0833333333333357  0.0833333333333357  0.4658739000010357   F   F   F
  0.3333333333333357  0.0833333333333357  0.4658739000010357   F   F   F
  0.5833333333333357  0.0833333333333357  0.4658739000010357   F   F   F
  0.8333333333333357  0.0833333333333357  0.4658739000010357   F   F   F
  0.0833333333333357  0.3333333333333357  0.4658739000010357   F   F   F
  0.3333333333333357  0.3333333333333357  0.4658739000010357   F   F   F
  0.5833333333333357  0.3333333333333357  0.4658739000010357   F   F   F
  0.8333333333333357  0.3333333333333357  0.4658739000010357   F   F   F
  0.0833333333333357  0.5833333333333357  0.4658739000010357   F   F   F
  0.3333333333333357  0.5833333333333357  0.4658739000010357   F   F   F
  0.5833333333333357  0.5833333333333357  0.4658739000010357   F   F   F
  0.8333333333333357  0.5833333333333357  0.4658739000010357   F   F   F
  0.0833333333333357  0.8333333333333357  0.4658739000010357   F   F   F
  0.3333333333333357  0.8333333333333357  0.4658739000010357   F   F   F
  0.5833333333333357  0.8333333333333357  0.4658739000010357   F   F   F
  0.8333333333333357  0.8333333333333357  0.4658739000010357   F   F   F
  0.9175362586864395  0.1660108933805446  0.5343904896325711   T   T   T
  0.1664294593007085  0.1664294593007085  0.5338725161391835   T   T   T
  0.4171474681197580  0.1663350322379529  0.5335312727385997   T   T   T
  0.6671791575213533  0.1659429540908803  0.5335655854314822   T   T   T
  0.9174905343063884  0.4149042437306747  0.5343465105878096   T   T   T
  0.1663350322379529  0.4171474681197580  0.5335312727385997   T   T   T
  0.4167058808246580  0.4167058808246580  0.5338158175924548   T   T   T
  0.6665614627480139  0.4172678439496451  0.5334096968759781   T   T   T
  0.9159921895665235  0.6667472305531632  0.5334249695770055   T   T   T
  0.1659429540908803  0.6671791575213533  0.5335655854314822   T   T   T
  0.4172678439496451  0.6665614627480139  0.5334096968759781   T   T   T
  0.6668131204270509  0.6668131204270509  0.5334557215328530   T   T   T
  0.9170168937114838  0.9170168937114838  0.5341211218622135   T   T   T
  0.1660108933805446  0.9175362586864395  0.5343904896325711   T   T   T
  0.4149042437306747  0.9174905343063884  0.5343465105878096   T   T   T
  0.6667472305531632  0.9159921895665235  0.5334249695770055   T   T   T
  0.2528352753650154  0.0003653665264736  0.6035638449686900   T   T   T
  0.5003401473119098  0.0000809736463410  0.6017928905853296   T   T   T
  0.7473247439471038  0.9998005487612076  0.6019758642442952   T   T   T
  0.0003653665264736  0.2528352753650154  0.6035638449686900   T   T   T
  0.2522444803758574  0.2522444803758574  0.6009609906104387   T   T   T
  0.4999477163099755  0.2500912390207546  0.6021851998079200   T   T   T
  0.7447057250469769  0.2535902511334669  0.6011671524017217   T   T   T
  0.0000809736463410  0.5003401473119098  0.6017928905853296   T   T   T
  0.2500912390207546  0.4999477163099755  0.6021851998079200   T   T   T
  0.5000993385257715  0.5000993385257715  0.6020159328217431   T   T   T
  0.7493303946052947  0.5008632517277078  0.6018930059890479   T   T   T
  0.9998005487612076  0.7473247439471038  0.6019758642442952   T   T   T
  0.2535902511334669  0.7447057250469769  0.6011671524017217   T   T   T
  0.5008632517277078  0.7493303946052947  0.6018930059890479   T   T   T
  0.7497604408752991  0.7497604408752991  0.6019996589317458   T   T   T
  0.0248699172023450  0.1998960422701757  0.6747628304443936   T   T   T
  0.1998959971115184  0.0248699172023450  0.6747628304443936   T   T   T
  0.0245907181281950  0.0245906729695449  0.6747399690212532   T   T   T
  0.0836783035217863  0.0836783035217863  0.6602764822381744   T   T   T
 
  0.00000000E+00  0.00000000E+00  0.00000000E+00
  0.00000000E+00  0.00000000E+00  0.00000000E+00
  0.00000000E+00  0.00000000E+00  0.00000000E+00
  0.00000000E+00  0.00000000E+00  0.00000000E+00
  0.00000000E+00  0.00000000E+00  0.00000000E+00
  0.00000000E+00  0.00000000E+00  0.00000000E+00
  0.00000000E+00  0.00000000E+00  0.00000000E+00
  0.00000000E+00  0.00000000E+00  0.00000000E+00
  0.00000000E+00  0.00000000E+00  0.00000000E+00
  0.00000000E+00  0.00000000E+00  0.00000000E+00
  0.00000000E+00  0.00000000E+00  0.00000000E+00
  0.00000000E+00  0.00000000E+00  0.00000000E+00
  0.00000000E+00  0.00000000E+00  0.00000000E+00
  0.00000000E+00  0.00000000E+00  0.00000000E+00
  0.00000000E+00  0.00000000E+00  0.00000000E+00
  0.00000000E+00  0.00000000E+00  0.00000000E+00
  0.00000000E+00  0.00000000E+00  0.00000000E+00
  0.00000000E+00  0.00000000E+00  0.00000000E+00
  0.00000000E+00  0.00000000E+00  0.00000000E+00
  0.00000000E+00  0.00000000E+00  0.00000000E+00
  0.00000000E+00  0.00000000E+00  0.00000000E+00
  0.00000000E+00  0.00000000E+00  0.00000000E+00
  0.00000000E+00  0.00000000E+00  0.00000000E+00
  0.00000000E+00  0.00000000E+00  0.00000000E+00
  0.00000000E+00  0.00000000E+00  0.00000000E+00
  0.00000000E+00  0.00000000E+00  0.00000000E+00
  0.00000000E+00  0.00000000E+00  0.00000000E+00
  0.00000000E+00  0.00000000E+00  0.00000000E+00
  0.00000000E+00  0.00000000E+00  0.00000000E+00
  0.00000000E+00  0.00000000E+00  0.00000000E+00
  0.00000000E+00  0.00000000E+00  0.00000000E+00
  0.00000000E+00  0.00000000E+00  0.00000000E+00
  0.00000000E+00  0.00000000E+00  0.00000000E+00
  0.00000000E+00  0.00000000E+00  0.00000000E+00
  0.00000000E+00  0.00000000E+00  0.00000000E+00
  0.00000000E+00  0.00000000E+00  0.00000000E+00
  0.00000000E+00  0.00000000E+00  0.00000000E+00
  0.00000000E+00  0.00000000E+00  0.00000000E+00
  0.00000000E+00  0.00000000E+00  0.00000000E+00
  0.00000000E+00  0.00000000E+00  0.00000000E+00
  0.00000000E+00  0.00000000E+00  0.00000000E+00
  0.00000000E+00  0.00000000E+00  0.00000000E+00
  0.00000000E+00  0.00000000E+00  0.00000000E+00
  0.00000000E+00  0.00000000E+00  0.00000000E+00
  0.00000000E+00  0.00000000E+00  0.00000000E+00
  0.00000000E+00  0.00000000E+00  0.00000000E+00
  0.00000000E+00  0.00000000E+00  0.00000000E+00
  0.00000000E+00  0.00000000E+00  0.00000000E+00
  0.00000000E+00  0.00000000E+00  0.00000000E+00
  0.00000000E+00  0.00000000E+00  0.00000000E+00
  0.00000000E+00  0.00000000E+00  0.00000000E+00
  0.00000000E+00  0.00000000E+00  0.00000000E+00
  0.00000000E+00  0.00000000E+00  0.00000000E+00
  0.00000000E+00  0.00000000E+00  0.00000000E+00
  0.00000000E+00  0.00000000E+00  0.00000000E+00
  0.00000000E+00  0.00000000E+00  0.00000000E+00
  0.00000000E+00  0.00000000E+00  0.00000000E+00
  0.00000000E+00  0.00000000E+00  0.00000000E+00
  0.00000000E+00  0.00000000E+00  0.00000000E+00
  0.00000000E+00  0.00000000E+00  0.00000000E+00
  0.00000000E+00  0.00000000E+00  0.00000000E+00
  0.00000000E+00  0.00000000E+00  0.00000000E+00
  0.00000000E+00  0.00000000E+00  0.00000000E+00
  0.00000000E+00  0.00000000E+00  0.00000000E+00
  0.00000000E+00  0.00000000E+00  0.00000000E+00
  0.00000000E+00  0.00000000E+00  0.00000000E+00
  0.00000000E+00  0.00000000E+00  0.00000000E+00
  0.00000000E+00  0.00000000E+00  0.00000000E+00
