# Supplementary material for: Discovering Ni/Cu Single-Atom Alloy as a Highly Active and Selective Catalyst for Direct Methane Conversion to Ethylene: A First-Principles Kinetic Study
Source: ACS Catal. 2025 Jun 20;15(13):11608–16. doi: 10.1021/acscatal.5c02570 (PMC12235591; doi:10.1021/acscatal.5c02570)
Supplement: Supplementary file 2 [file cs5c02570_si_002.zip › structures/Cr/Reaction_mechanism/Cu111_CH4_away_Cr/CONTCAR]

Cr1 Cu63 H4 C1                          
   1.00000000000000     
    10.0909824370999992    0.0000000000000000    0.0000000000000000
     5.0454912185999996    8.7390471397000002    0.0000000000000000
     0.0000000000000000    0.0000000000000000   30.1794395446999992
   Cr   Cu   H    C 
     1    63     4     1
Selective dynamics
Direct
 -0.0000000000000000  0.0000000000000000  0.6077615226844557   T   T   T
  0.0000000000000000  0.0000000000000000  0.3976216912254529   F   F   F
  0.2499999999727507  0.0000000000000000  0.3976216912254529   F   F   F
  0.5000000000445937  0.0000000000000000  0.3976216912254529   F   F   F
  0.7500000000173443  0.0000000000000000  0.3976216912254529   F   F   F
  0.0000000000303899  0.2500000000085834  0.3976216912254529   F   F   F
  0.2500000000031406  0.2500000000085834  0.3976216912254529   F   F   F
  0.4999999999758913  0.2500000000085834  0.3976216912254529   F   F   F
  0.7499999999486349  0.2500000000085834  0.3976216912254529   F   F   F
  0.9999999999616875  0.5000000000171667  0.3976216912254529   F   F   F
  0.2500000000335376  0.5000000000171667  0.3976216912254529   F   F   F
  0.5000000000062812  0.5000000000171667  0.3976216912254529   F   F   F
  0.7499999999790319  0.5000000000171667  0.3976216912254529   F   F   F
  0.9999999999920846  0.7500000000257501  0.3976216912254529   F   F   F
  0.2499999999648281  0.7500000000257501  0.3976216912254529   F   F   F
  0.4999999999375788  0.7500000000257501  0.3976216912254529   F   F   F
  0.7500000000094218  0.7500000000257501  0.3976216912254529   F   F   F
  0.0833333357944070  0.0833333358154889  0.4658738970674179   F   F   F
  0.3333333432986336  0.0833333358154889  0.4658738970674179   F   F   F
  0.5833333134427647  0.0833333358154889  0.4658738970674179   F   F   F
  0.8333333135146148  0.0833333358154889  0.4658738970674179   F   F   F
  0.0833333357725010  0.3333333432619554  0.4658738970674179   F   F   F
  0.3333333432767205  0.3333333432619554  0.4658738970674179   F   F   F
  0.5833333134208587  0.3333333432619554  0.4658738970674179   F   F   F
  0.8333333134927088  0.3333333432619554  0.4658738970674179   F   F   F
  0.0833333358138972  0.5833333135190060  0.4658738970674179   F   F   F
  0.3333333432190244  0.5833333135190060  0.4658738970674179   F   F   F
  0.5833333134622620  0.5833333135190060  0.4658738970674179   F   F   F
  0.8333333134350056  0.5833333135190060  0.4658738970674179   F   F   F
  0.0833333358024078  0.8333333134131635  0.4658738970674179   F   F   F
  0.3333333433066343  0.8333333134131635  0.4658738970674179   F   F   F
  0.5833333134507654  0.8333333134131635  0.4658738970674179   F   F   F
  0.8333333135226155  0.8333333134131635  0.4658738970674179   F   F   F
  0.9168815565056724  0.1662369018319712  0.5342731649319257   T   T   T
  0.1664569120085998  0.1664569119911631  0.5338505423606686   T   T   T
  0.4166638063452890  0.1666723873969677  0.5338220695918557   T   T   T
  0.6670861461600639  0.1664569119911631  0.5338505423606686   T   T   T
  0.9164256487529053  0.4169610303593397  0.5336491978501886   T   T   T
  0.1666723874465210  0.4166638063186863  0.5338220695918557   T   T   T
  0.4166638063198587  0.4166638063186863  0.5338220695918557   T   T   T
  0.6666132910351971  0.4169610303593397  0.5336491978501886   T   T   T
  0.9164256487907915  0.6666132910944776  0.5336491978501886   T   T   T
  0.1664569119844058  0.6670861461860484  0.5338505423606686   T   T   T
  0.4169610303587855  0.6666132910944776  0.5336491978501886   T   T   T
  0.6666666865534481  0.6666666865239037  0.5337336664848935   T   T   T
  0.9168815564993983  0.9168815565562275  0.5342731649319257   T   T   T
  0.1662369017802224  0.9168815565562275  0.5342731649319257   T   T   T
  0.4169610303396435  0.9164256487488837  0.5336491978501886   T   T   T
  0.6666132910539554  0.9164256487488837  0.5336491978501886   T   T   T
  0.2532206495295271  1.0000142071934706  0.6021840319780449   T   T   T
  0.5000221323674219  0.9999556755782170  0.6020067184675031   T   T   T
  0.7467651168078219  1.0000142071934706  0.6021840319780449   T   T   T
  1.0000142071449618  0.2532206495372578  0.6021840319780449   T   T   T
  0.2502640915292969  0.2502640914840851  0.6021441445535235   T   T   T
  0.4994718169742191  0.2502640914840851  0.6021441445535235   T   T   T
  0.7467651168461130  0.2532206495372578  0.6021840319780449   T   T   T
  0.9999556755672604  0.5000221323792666  0.6020067184675031   T   T   T
  0.2502640915662522  0.4994718169517233  0.6021441445535235   T   T   T
  0.5000221324705714  0.5000221323792666  0.6020067184675031   T   T   T
  0.7497142210508608  0.5005715578735092  0.6020735576475479   T   T   T
  1.0000142071150266  0.7467651168705131  0.6021840319780449   T   T   T
  0.2532206495378689  0.7467651168705131  0.6021840319780449   T   T   T
  0.5005715579897113  0.7497142209831461  0.6020735576475479   T   T   T
  0.7497142210989930  0.7497142209831461  0.6020735576475479   T   T   T
  0.9408691729305965  0.1182617062435598  0.7846557125587518   T   T   T
  0.1182616615321252  0.9408691729451342  0.7846557125587518   T   T   T
  0.9408691729259708  0.9408691729451342  0.7846557125587518   T   T   T
 -0.0000000000000000  0.0000000000000000  0.7362217734461720   T   T   T
 -0.0000000000000000  0.0000000000000000  0.7725676225777832   T   T   T
 
  0.00000000E+00  0.00000000E+00  0.00000000E+00
  0.00000000E+00  0.00000000E+00  0.00000000E+00
  0.00000000E+00  0.00000000E+00  0.00000000E+00
  0.00000000E+00  0.00000000E+00  0.00000000E+00
  0.00000000E+00  0.00000000E+00  0.00000000E+00
  0.00000000E+00  0.00000000E+00  0.00000000E+00
  0.00000000E+00  0.00000000E+00  0.00000000E+00
  0.00000000E+00  0.00000000E+00  0.00000000E+00
  0.00000000E+00  0.00000000E+00  0.00000000E+00
  0.00000000E+00  0.00000000E+00  0.00000000E+00
  0.00000000E+00  0.00000000E+00  0.00000000E+00
  0.00000000E+00  0.00000000E+00  0.00000000E+00
  0.00000000E+00  0.00000000E+00  0.00000000E+00
  0.00000000E+00  0.00000000E+00  0.00000000E+00
  0.00000000E+00  0.00000000E+00  0.00000000E+00
  0.00000000E+00  0.00000000E+00  0.00000000E+00
  0.00000000E+00  0.00000000E+00  0.00000000E+00
  0.00000000E+00  0.00000000E+00  0.00000000E+00
  0.00000000E+00  0.00000000E+00  0.00000000E+00
  0.00000000E+00  0.00000000E+00  0.00000000E+00
  0.00000000E+00  0.00000000E+00  0.00000000E+00
  0.00000000E+00  0.00000000E+00  0.00000000E+00
  0.00000000E+00  0.00000000E+00  0.00000000E+00
  0.00000000E+00  0.00000000E+00  0.00000000E+00
  0.00000000E+00  0.00000000E+00  0.00000000E+00
  0.00000000E+00  0.00000000E+00  0.00000000E+00
  0.00000000E+00  0.00000000E+00  0.00000000E+00
  0.00000000E+00  0.00000000E+00  0.00000000E+00
  0.00000000E+00  0.00000000E+00  0.00000000E+00
  0.00000000E+00  0.00000000E+00  0.00000000E+00
  0.00000000E+00  0.00000000E+00  0.00000000E+00
  0.00000000E+00  0.00000000E+00  0.00000000E+00
  0.00000000E+00  0.00000000E+00  0.00000000E+00
  0.00000000E+00  0.00000000E+00  0.00000000E+00
  0.00000000E+00  0.00000000E+00  0.00000000E+00
  0.00000000E+00  0.00000000E+00  0.00000000E+00
  0.00000000E+00  0.00000000E+00  0.00000000E+00
  0.00000000E+00  0.00000000E+00  0.00000000E+00
  0.00000000E+00  0.00000000E+00  0.00000000E+00
  0.00000000E+00  0.00000000E+00  0.00000000E+00
  0.00000000E+00  0.00000000E+00  0.00000000E+00
  0.00000000E+00  0.00000000E+00  0.00000000E+00
  0.00000000E+00  0.00000000E+00  0.00000000E+00
  0.00000000E+00  0.00000000E+00  0.00000000E+00
  0.00000000E+00  0.00000000E+00  0.00000000E+00
  0.00000000E+00  0.00000000E+00  0.00000000E+00
  0.00000000E+00  0.00000000E+00  0.00000000E+00
  0.00000000E+00  0.00000000E+00  0.00000000E+00
  0.00000000E+00  0.00000000E+00  0.00000000E+00
  0.00000000E+00  0.00000000E+00  0.00000000E+00
  0.00000000E+00  0.00000000E+00  0.00000000E+00
  0.00000000E+00  0.00000000E+00  0.00000000E+00
  0.00000000E+00  0.00000000E+00  0.00000000E+00
  0.00000000E+00  0.00000000E+00  0.00000000E+00
  0.00000000E+00  0.00000000E+00  0.00000000E+00
  0.00000000E+00  0.00000000E+00  0.00000000E+00
  0.00000000E+00  0.00000000E+00  0.00000000E+00
  0.00000000E+00  0.00000000E+00  0.00000000E+00
  0.00000000E+00  0.00000000E+00  0.00000000E+00
  0.00000000E+00  0.00000000E+00  0.00000000E+00
  0.00000000E+00  0.00000000E+00  0.00000000E+00
  0.00000000E+00  0.00000000E+00  0.00000000E+00
  0.00000000E+00  0.00000000E+00  0.00000000E+00
  0.00000000E+00  0.00000000E+00  0.00000000E+00
  0.00000000E+00  0.00000000E+00  0.00000000E+00
  0.00000000E+00  0.00000000E+00  0.00000000E+00
  0.00000000E+00  0.00000000E+00  0.00000000E+00
  0.00000000E+00  0.00000000E+00  0.00000000E+00
  0.00000000E+00  0.00000000E+00  0.00000000E+00
