# Supplementary material for: Discovering Ni/Cu Single-Atom Alloy as a Highly Active and Selective Catalyst for Direct Methane Conversion to Ethylene: A First-Principles Kinetic Study
Source: ACS Catal. 2025 Jun 20;15(13):11608–16. doi: 10.1021/acscatal.5c02570 (PMC12235591; doi:10.1021/acscatal.5c02570)
Supplement: Supplementary file 2 [file cs5c02570_si_002.zip › structures/Rh/Reaction_mechanism/Cu111_CH4_away_Rh/CONTCAR]

Cu63 H4 Rh1 C1                          
   1.00000000000000     
    10.0909824370999992    0.0000000000000000    0.0000000000000000
     5.0454912185999996    8.7390471397000002    0.0000000000000000
     0.0000000000000000    0.0000000000000000   30.1794395446999992
   Cu   H    Rh   C 
    63     4     1     1
Selective dynamics
Direct
  0.0000000000000000  0.0000000000000000  0.3976216912254529   F   F   F
  0.2499999999727507  0.0000000000000000  0.3976216912254529   F   F   F
  0.5000000000445937  0.0000000000000000  0.3976216912254529   F   F   F
  0.7500000000173443  0.0000000000000000  0.3976216912254529   F   F   F
  0.0000000000303899  0.2500000000085834  0.3976216912254529   F   F   F
  0.2500000000031406  0.2500000000085834  0.3976216912254529   F   F   F
  0.4999999999758913  0.2500000000085834  0.3976216912254529   F   F   F
  0.7499999999486349  0.2500000000085834  0.3976216912254529   F   F   F
  0.9999999999616875  0.5000000000171667  0.3976216912254529   F   F   F
  0.2500000000335376  0.5000000000171667  0.3976216912254529   F   F   F
  0.5000000000062812  0.5000000000171667  0.3976216912254529   F   F   F
  0.7499999999790319  0.5000000000171667  0.3976216912254529   F   F   F
  0.9999999999920846  0.7500000000257501  0.3976216912254529   F   F   F
  0.2499999999648281  0.7500000000257501  0.3976216912254529   F   F   F
  0.4999999999375788  0.7500000000257501  0.3976216912254529   F   F   F
  0.7500000000094218  0.7500000000257501  0.3976216912254529   F   F   F
  0.0833333357944070  0.0833333358154889  0.4658738970674179   F   F   F
  0.3333333432986336  0.0833333358154889  0.4658738970674179   F   F   F
  0.5833333134427647  0.0833333358154889  0.4658738970674179   F   F   F
  0.8333333135146148  0.0833333358154889  0.4658738970674179   F   F   F
  0.0833333357725010  0.3333333432619554  0.4658738970674179   F   F   F
  0.3333333432767205  0.3333333432619554  0.4658738970674179   F   F   F
  0.5833333134208587  0.3333333432619554  0.4658738970674179   F   F   F
  0.8333333134927088  0.3333333432619554  0.4658738970674179   F   F   F
  0.0833333358138972  0.5833333135190060  0.4658738970674179   F   F   F
  0.3333333432190244  0.5833333135190060  0.4658738970674179   F   F   F
  0.5833333134622620  0.5833333135190060  0.4658738970674179   F   F   F
  0.8333333134350056  0.5833333135190060  0.4658738970674179   F   F   F
  0.0833333358024078  0.8333333134131635  0.4658738970674179   F   F   F
  0.3333333433066343  0.8333333134131635  0.4658738970674179   F   F   F
  0.5833333134507654  0.8333333134131635  0.4658738970674179   F   F   F
  0.8333333135226155  0.8333333134131635  0.4658738970674179   F   F   F
  0.9163741369828067  0.1672517408776956  0.5337337661773144   T   T   T
  0.1665749524702727  0.1665749524528359  0.5339334675247621   T   T   T
  0.4167308906440936  0.1665382187993516  0.5337843660816353   T   T   T
  0.6668500652367256  0.1665749524528359  0.5339334675247621   T   T   T
  0.9167133845915022  0.4165170032818282  0.5337648942454540   T   T   T
  0.1665382188489049  0.4167308906174909  0.5337843660816353   T   T   T
  0.4167308906186633  0.4167308906174909  0.5337843660816353   T   T   T
  0.6667695822741049  0.4165170032818282  0.5337648942454540   T   T   T
  0.9167133846293883  0.6667695823333855  0.5337648942454540   T   T   T
  0.1665749524460787  0.6668500652627102  0.5339334675247621   T   T   T
  0.4165170032812740  0.6667695823333855  0.5337648942454540   T   T   T
  0.6666666865534481  0.6666666865239037  0.5336819118981515   T   T   T
  0.9163741369765326  0.9163741370333618  0.5337337661773144   T   T   T
  0.1672517408259468  0.9163741370333618  0.5337337661773144   T   T   T
  0.4165170032621320  0.9167133845874805  0.5337648942454540   T   T   T
  0.6667695822928632  0.9167133845874805  0.5337648942454540   T   T   T
  0.2523888529176181  0.9997806456324871  0.6028160199558469   T   T   T
  0.5000587664870424  0.9998824073389750  0.6019141112169943   T   T   T
  0.7478304749807142  0.9997806456324871  0.6028160199558469   T   T   T
  0.9997806455839784  0.2523888529253488  0.6028160199558469   T   T   T
  0.2501160220439858  0.2501160219987740  0.6020549701505497   T   T   T
  0.4997679559448484  0.2501160219987740  0.6020549701505497   T   T   T
  0.7478304750190053  0.2523888529253488  0.6028160199558469   T   T   T
  0.9998824073280185  0.5000587664988871  0.6019141112169943   T   T   T
  0.2501160220809411  0.4997679559223526  0.6020549701505497   T   T   T
  0.5000587665901919  0.5000587664988871  0.6019141112169943   T   T   T
  0.7497936503681309  0.5004126992389757  0.6020798229990121   T   T   T
  0.9997806455540432  0.7478304750434054  0.6028160199558469   T   T   T
  0.2523888529259599  0.7478304750434054  0.6028160199558469   T   T   T
  0.5004126993551778  0.7497936503004162  0.6020798229990121   T   T   T
  0.7497936504162631  0.7497936503004162  0.6020798229990121   T   T   T
  0.9408913241965686  0.1182174037116153  0.7847918678718014   T   T   T
  0.1182173590001807  0.9408913242111063  0.7847918678718014   T   T   T
  0.9408913241919430  0.9408913242111063  0.7847918678718014   T   T   T
  0.0000000000000000  0.0000000000000000  0.7363301446502106   T   T   T
  0.0000000000000000  0.0000000000000000  0.6031566369235662   T   T   T
  0.0000000000000000  0.0000000000000000  0.7726553084669159   T   T   T
 
  0.00000000E+00  0.00000000E+00  0.00000000E+00
  0.00000000E+00  0.00000000E+00  0.00000000E+00
  0.00000000E+00  0.00000000E+00  0.00000000E+00
  0.00000000E+00  0.00000000E+00  0.00000000E+00
  0.00000000E+00  0.00000000E+00  0.00000000E+00
  0.00000000E+00  0.00000000E+00  0.00000000E+00
  0.00000000E+00  0.00000000E+00  0.00000000E+00
  0.00000000E+00  0.00000000E+00  0.00000000E+00
  0.00000000E+00  0.00000000E+00  0.00000000E+00
  0.00000000E+00  0.00000000E+00  0.00000000E+00
  0.00000000E+00  0.00000000E+00  0.00000000E+00
  0.00000000E+00  0.00000000E+00  0.00000000E+00
  0.00000000E+00  0.00000000E+00  0.00000000E+00
  0.00000000E+00  0.00000000E+00  0.00000000E+00
  0.00000000E+00  0.00000000E+00  0.00000000E+00
  0.00000000E+00  0.00000000E+00  0.00000000E+00
  0.00000000E+00  0.00000000E+00  0.00000000E+00
  0.00000000E+00  0.00000000E+00  0.00000000E+00
  0.00000000E+00  0.00000000E+00  0.00000000E+00
  0.00000000E+00  0.00000000E+00  0.00000000E+00
  0.00000000E+00  0.00000000E+00  0.00000000E+00
  0.00000000E+00  0.00000000E+00  0.00000000E+00
  0.00000000E+00  0.00000000E+00  0.00000000E+00
  0.00000000E+00  0.00000000E+00  0.00000000E+00
  0.00000000E+00  0.00000000E+00  0.00000000E+00
  0.00000000E+00  0.00000000E+00  0.00000000E+00
  0.00000000E+00  0.00000000E+00  0.00000000E+00
  0.00000000E+00  0.00000000E+00  0.00000000E+00
  0.00000000E+00  0.00000000E+00  0.00000000E+00
  0.00000000E+00  0.00000000E+00  0.00000000E+00
  0.00000000E+00  0.00000000E+00  0.00000000E+00
  0.00000000E+00  0.00000000E+00  0.00000000E+00
  0.00000000E+00  0.00000000E+00  0.00000000E+00
  0.00000000E+00  0.00000000E+00  0.00000000E+00
  0.00000000E+00  0.00000000E+00  0.00000000E+00
  0.00000000E+00  0.00000000E+00  0.00000000E+00
  0.00000000E+00  0.00000000E+00  0.00000000E+00
  0.00000000E+00  0.00000000E+00  0.00000000E+00
  0.00000000E+00  0.00000000E+00  0.00000000E+00
  0.00000000E+00  0.00000000E+00  0.00000000E+00
  0.00000000E+00  0.00000000E+00  0.00000000E+00
  0.00000000E+00  0.00000000E+00  0.00000000E+00
  0.00000000E+00  0.00000000E+00  0.00000000E+00
  0.00000000E+00  0.00000000E+00  0.00000000E+00
  0.00000000E+00  0.00000000E+00  0.00000000E+00
  0.00000000E+00  0.00000000E+00  0.00000000E+00
  0.00000000E+00  0.00000000E+00  0.00000000E+00
  0.00000000E+00  0.00000000E+00  0.00000000E+00
  0.00000000E+00  0.00000000E+00  0.00000000E+00
  0.00000000E+00  0.00000000E+00  0.00000000E+00
  0.00000000E+00  0.00000000E+00  0.00000000E+00
  0.00000000E+00  0.00000000E+00  0.00000000E+00
  0.00000000E+00  0.00000000E+00  0.00000000E+00
  0.00000000E+00  0.00000000E+00  0.00000000E+00
  0.00000000E+00  0.00000000E+00  0.00000000E+00
  0.00000000E+00  0.00000000E+00  0.00000000E+00
  0.00000000E+00  0.00000000E+00  0.00000000E+00
  0.00000000E+00  0.00000000E+00  0.00000000E+00
  0.00000000E+00  0.00000000E+00  0.00000000E+00
  0.00000000E+00  0.00000000E+00  0.00000000E+00
  0.00000000E+00  0.00000000E+00  0.00000000E+00
  0.00000000E+00  0.00000000E+00  0.00000000E+00
  0.00000000E+00  0.00000000E+00  0.00000000E+00
  0.00000000E+00  0.00000000E+00  0.00000000E+00
  0.00000000E+00  0.00000000E+00  0.00000000E+00
  0.00000000E+00  0.00000000E+00  0.00000000E+00
  0.00000000E+00  0.00000000E+00  0.00000000E+00
  0.00000000E+00  0.00000000E+00  0.00000000E+00
  0.00000000E+00  0.00000000E+00  0.00000000E+00
