# Supplementary material for: Discovering Ni/Cu Single-Atom Alloy as a Highly Active and Selective Catalyst for Direct Methane Conversion to Ethylene: A First-Principles Kinetic Study
Source: ACS Catal. 2025 Jun 20;15(13):11608–16. doi: 10.1021/acscatal.5c02570 (PMC12235591; doi:10.1021/acscatal.5c02570)
Supplement: Supplementary file 2 [file cs5c02570_si_002.zip › structures/Rh/Reaction_mechanism/Cu111_CH3_fcc_Rh/CONTCAR]

Cu63 H3 Rh1 C1                          
   1.00000000000000     
    10.0909822868928778    0.0000000000000000    0.0000000000000000
     5.0454911434464389    8.7390470095880204    0.0000000000000000
     0.0000000000000000    0.0000000000000000   30.1794394015877110
   Cu   H    Rh   C 
    63     3     1     1
Selective dynamics
Direct
  0.0000000000000000  0.0000000000000000  0.3976217000031070   F   F   F
  0.2500000000000000  0.0000000000000000  0.3976217000031070   F   F   F
  0.5000000000000000  0.0000000000000000  0.3976217000031070   F   F   F
  0.7500000000000000  0.0000000000000000  0.3976217000031070   F   F   F
  0.0000000000000000  0.2500000000000000  0.3976217000031070   F   F   F
  0.2500000000000000  0.2500000000000000  0.3976217000031070   F   F   F
  0.5000000000000000  0.2500000000000000  0.3976217000031070   F   F   F
  0.7500000000000000  0.2500000000000000  0.3976217000031070   F   F   F
  0.0000000000000000  0.5000000000000000  0.3976217000031070   F   F   F
  0.2500000000000000  0.5000000000000000  0.3976217000031070   F   F   F
  0.5000000000000000  0.5000000000000000  0.3976217000031070   F   F   F
  0.7500000000000000  0.5000000000000000  0.3976217000031070   F   F   F
  0.0000000000000000  0.7500000000000000  0.3976217000031070   F   F   F
  0.2500000000000000  0.7500000000000000  0.3976217000031070   F   F   F
  0.5000000000000000  0.7500000000000000  0.3976217000031070   F   F   F
  0.7500000000000000  0.7500000000000000  0.3976217000031070   F   F   F
  0.0833333333333357  0.0833333333333357  0.4658739000010357   F   F   F
  0.3333333333333357  0.0833333333333357  0.4658739000010357   F   F   F
  0.5833333333333357  0.0833333333333357  0.4658739000010357   F   F   F
  0.8333333333333357  0.0833333333333357  0.4658739000010357   F   F   F
  0.0833333333333357  0.3333333333333357  0.4658739000010357   F   F   F
  0.3333333333333357  0.3333333333333357  0.4658739000010357   F   F   F
  0.5833333333333357  0.3333333333333357  0.4658739000010357   F   F   F
  0.8333333333333357  0.3333333333333357  0.4658739000010357   F   F   F
  0.0833333333333357  0.5833333333333357  0.4658739000010357   F   F   F
  0.3333333333333357  0.5833333333333357  0.4658739000010357   F   F   F
  0.5833333333333357  0.5833333333333357  0.4658739000010357   F   F   F
  0.8333333333333357  0.5833333333333357  0.4658739000010357   F   F   F
  0.0833333333333357  0.8333333333333357  0.4658739000010357   F   F   F
  0.3333333333333357  0.8333333333333357  0.4658739000010357   F   F   F
  0.5833333333333357  0.8333333333333357  0.4658739000010357   F   F   F
  0.8333333333333357  0.8333333333333357  0.4658739000010357   F   F   F
  0.9173855206651539  0.1660216332883029  0.5343163285350295   T   T   T
  0.1669313621855671  0.1669313621855671  0.5339466169745729   T   T   T
  0.4175271771587572  0.1665469714415026  0.5336234723437122   T   T   T
  0.6674745457854712  0.1661364737608724  0.5339455222701663   T   T   T
  0.9175057448448330  0.4152553831183009  0.5342484756490063   T   T   T
  0.1665469714415026  0.4175271771587572  0.5336234723437122   T   T   T
  0.4168981582840990  0.4168981582840990  0.5339195755818259   T   T   T
  0.6671297208181821  0.4163971766970189  0.5337764947271291   T   T   T
  0.9163167252707359  0.6670113394002513  0.5336510992241554   T   T   T
  0.1661364737608724  0.6674745457854712  0.5339455222701663   T   T   T
  0.4163971766970189  0.6671297208181821  0.5337764947271291   T   T   T
  0.6667462789104331  0.6667462789104331  0.5334747275409696   T   T   T
  0.9165303244243361  0.9165303244243361  0.5338729084271889   T   T   T
  0.1660216332883029  0.9173855206651539  0.5343163285350295   T   T   T
  0.4152553831183009  0.9175057448448330  0.5342484756490063   T   T   T
  0.6670113394002513  0.9163167252707359  0.5336510992241554   T   T   T
  0.2545863169021377  0.0002503129059197  0.6034883200304169   T   T   T
  0.5008930120068232  0.0004709707831402  0.6017863434097140   T   T   T
  0.7483602914695320  0.9996252501446978  0.6025020338484832   T   T   T
  0.0002503129059197  0.2545863169021377  0.6034883200304169   T   T   T
  0.2525758154294587  0.2525758154294587  0.6010966757959529   T   T   T
  0.5007964246155326  0.2503314767116573  0.6022845810315817   T   T   T
  0.7463885878329171  0.2533422498200286  0.6023565727974260   T   T   T
  0.0004709707831402  0.5008930120068232  0.6017863434097140   T   T   T
  0.2503314767116573  0.5007964246155326  0.6022845810315817   T   T   T
  0.5004727120758955  0.5004727120758955  0.6020461391326687   T   T   T
  0.7495991119804312  0.5012966020068224  0.6019289745256411   T   T   T
  0.9996252501446978  0.7483602914695320  0.6025020338484832   T   T   T
  0.2533422498200286  0.7463885878329171  0.6023565727974260   T   T   T
  0.5012966020068224  0.7495991119804312  0.6019289745256411   T   T   T
  0.7499092452191621  0.7499092452191621  0.6021131558426910   T   T   T
  0.0235670778993447  0.1995490628736332  0.6730421804391824   T   T   T
  0.1995490177149759  0.0235670778993447  0.6730421804391824   T   T   T
  0.0234816266947046  0.0234815815360544  0.6777836667396935   T   T   T
 -0.0000557347003351 -0.0000557347003351  0.6055765645408735   T   T   T
  0.0801456921225798  0.0801456921225798  0.6608637597787271   T   T   T
 
  0.00000000E+00  0.00000000E+00  0.00000000E+00
  0.00000000E+00  0.00000000E+00  0.00000000E+00
  0.00000000E+00  0.00000000E+00  0.00000000E+00
  0.00000000E+00  0.00000000E+00  0.00000000E+00
  0.00000000E+00  0.00000000E+00  0.00000000E+00
  0.00000000E+00  0.00000000E+00  0.00000000E+00
  0.00000000E+00  0.00000000E+00  0.00000000E+00
  0.00000000E+00  0.00000000E+00  0.00000000E+00
  0.00000000E+00  0.00000000E+00  0.00000000E+00
  0.00000000E+00  0.00000000E+00  0.00000000E+00
  0.00000000E+00  0.00000000E+00  0.00000000E+00
  0.00000000E+00  0.00000000E+00  0.00000000E+00
  0.00000000E+00  0.00000000E+00  0.00000000E+00
  0.00000000E+00  0.00000000E+00  0.00000000E+00
  0.00000000E+00  0.00000000E+00  0.00000000E+00
  0.00000000E+00  0.00000000E+00  0.00000000E+00
  0.00000000E+00  0.00000000E+00  0.00000000E+00
  0.00000000E+00  0.00000000E+00  0.00000000E+00
  0.00000000E+00  0.00000000E+00  0.00000000E+00
  0.00000000E+00  0.00000000E+00  0.00000000E+00
  0.00000000E+00  0.00000000E+00  0.00000000E+00
  0.00000000E+00  0.00000000E+00  0.00000000E+00
  0.00000000E+00  0.00000000E+00  0.00000000E+00
  0.00000000E+00  0.00000000E+00  0.00000000E+00
  0.00000000E+00  0.00000000E+00  0.00000000E+00
  0.00000000E+00  0.00000000E+00  0.00000000E+00
  0.00000000E+00  0.00000000E+00  0.00000000E+00
  0.00000000E+00  0.00000000E+00  0.00000000E+00
  0.00000000E+00  0.00000000E+00  0.00000000E+00
  0.00000000E+00  0.00000000E+00  0.00000000E+00
  0.00000000E+00  0.00000000E+00  0.00000000E+00
  0.00000000E+00  0.00000000E+00  0.00000000E+00
  0.00000000E+00  0.00000000E+00  0.00000000E+00
  0.00000000E+00  0.00000000E+00  0.00000000E+00
  0.00000000E+00  0.00000000E+00  0.00000000E+00
  0.00000000E+00  0.00000000E+00  0.00000000E+00
  0.00000000E+00  0.00000000E+00  0.00000000E+00
  0.00000000E+00  0.00000000E+00  0.00000000E+00
  0.00000000E+00  0.00000000E+00  0.00000000E+00
  0.00000000E+00  0.00000000E+00  0.00000000E+00
  0.00000000E+00  0.00000000E+00  0.00000000E+00
  0.00000000E+00  0.00000000E+00  0.00000000E+00
  0.00000000E+00  0.00000000E+00  0.00000000E+00
  0.00000000E+00  0.00000000E+00  0.00000000E+00
  0.00000000E+00  0.00000000E+00  0.00000000E+00
  0.00000000E+00  0.00000000E+00  0.00000000E+00
  0.00000000E+00  0.00000000E+00  0.00000000E+00
  0.00000000E+00  0.00000000E+00  0.00000000E+00
  0.00000000E+00  0.00000000E+00  0.00000000E+00
  0.00000000E+00  0.00000000E+00  0.00000000E+00
  0.00000000E+00  0.00000000E+00  0.00000000E+00
  0.00000000E+00  0.00000000E+00  0.00000000E+00
  0.00000000E+00  0.00000000E+00  0.00000000E+00
  0.00000000E+00  0.00000000E+00  0.00000000E+00
  0.00000000E+00  0.00000000E+00  0.00000000E+00
  0.00000000E+00  0.00000000E+00  0.00000000E+00
  0.00000000E+00  0.00000000E+00  0.00000000E+00
  0.00000000E+00  0.00000000E+00  0.00000000E+00
  0.00000000E+00  0.00000000E+00  0.00000000E+00
  0.00000000E+00  0.00000000E+00  0.00000000E+00
  0.00000000E+00  0.00000000E+00  0.00000000E+00
  0.00000000E+00  0.00000000E+00  0.00000000E+00
  0.00000000E+00  0.00000000E+00  0.00000000E+00
  0.00000000E+00  0.00000000E+00  0.00000000E+00
  0.00000000E+00  0.00000000E+00  0.00000000E+00
  0.00000000E+00  0.00000000E+00  0.00000000E+00
  0.00000000E+00  0.00000000E+00  0.00000000E+00
  0.00000000E+00  0.00000000E+00  0.00000000E+00
